# Supplementary material for: Genome-wide identification of PTI1 family in Setaria italica and salinity-responsive functional analysis of SiPTI1–5
Source: BMC Plant Biol. 2021 Jul 3;21:319. doi: 10.1186/s12870-021-03077-4 (PMC8254068; doi:10.1186/s12870-021-03077-4)
Supplement: Supplementary file 1 — Additional file 1. The sequences of PTI1 genes in foxtail millet. [file 12870_2021_3077_MOESM1_ESM.xlsx]

## Sheet: SiPTI1 gene sequences
Article title	Genome-wide Identification of PTI1 Family in Setaria italica and Salinity-responsive Functional Analysis of SiPTI1-5
Author list	Yongguan Huangfu1, Jiaowen Pan2, Zhen Li2, Qingguo Wang2, Fatemeh Mastouri6, Ying Li1, Stephen Yang7, Min Liu5, Shaojun Dai3* and Wei Liu2,4*
The sequences of PTI1 genes in foxtail millet
Gene Name	Gene ID（JGI database）	V2.2 ID	Sequence Type	Sequences
SiPTI1-1	Seita.1G201600.1	Si018113m.g	CDS	ATGTCTTGCTGCGGAGGCGCCGAGGAGGACAGCTACGGCCCGCCGGCCAACCAGGCGGCT CCGCCACCCAATGCCAACGCCCCCGGCAACAGAGGCGGGCCGAGGGGGCCGGGCGCGCCC AGGCCTGGGGGCCCCGCCAAGCCCGTCAGCATCGACGTGCCCGCCATACCCTTCGACGAG CTCAAGAAGATCACCAACAACTTCAGCGACCGTGCCCTCATCGGCGAGGGCTCCTACGGC CGCGTCTACAACGCCACGCTCAGCGACGGCCGCGCCGCCGTCATCAAGAAGCTCGACACC AGCGCATCGCAGGACTCCGACTCCGACTTCGCCGCGCAGATAGCGATGGTCTCCAAGCTC AAGAACGAGTACTTCCTCGAGCTCATGGGGTAC…
			Protein	MSCCGGAEEDSYGPPANQAAPPPNANAPGNRGGPRGPGAPRPGGPAKPVSIDVPAIPFDELKKITNNFSDRALIGEGSYGRVYNATLSDGRAAVIKKLDTSASQDSDSDFAAQIAMVSKLKNEYFLELMGYCLEDGNRMLAYQFATMGSLHNILHGKKGVQGAEPGPVLNWLQRVKIAYGAARGLEYLHEKVQPSIVHRDIRSSNVLIFDDFSSKIADFNLTNQGTDTAARLHSTRVLGTFGYHAPEYAMTGQINQKSDVYSFGVILLELLTGRKPVDHTMPKGQQSLVTWATPRLSEDKVKQCVDPKLNNDYPPKAVAKLAAVAALCVQYESDFRPNMTIVVKAIQPLLNAPKPAAPAAPQS
SiPTI1-2	Seita.2G116400.1	Si030245m.g	CDS	ATGAGGCAGTGGTTTTGTTGTAACTGCCACTTCGATGATGAGGAAGATGGGCACAACAAG GAGCAGTCCAAGGCTCAGAGCAATAAGATAGACCCGAAGCAGAAATCTTCGAAGCCTCCT GTTACTCAACCTGAGCCAGAGATCTCCCCTCCTACAATTGATGTCCCTGAATTGTCATTG GATGACTTGAAAGAAAAGACTGATAATTTTGGATCGAGTGCCCTGATTGGTGAAGGTTCT TACGGACGAGTATATCATGCCACTTTGGATGATGGGAGGCAAGCAGCAGTTAAAAAACTC GATGCATCTGAAAATGAACCTAATGATGAGTTCTTGAAACAGGTCTCACTGGCATCAAAG CTAAAACATGACAATCTTGTTGAGATGTTGGGT…
			Protein	MRQWFCCNCHFDDEEDGHNKEQSKAQSNKIDPKQKSSKPPVTQPEPEISPPTIDVPELSLDDLKEKTDNFGSSALIGEGSYGRVYHATLDDGRQAAVKKLDASENEPNDEFLKQVSLASKLKHDNLVEMLGYCVEGNYRILAYEFATMGSLHDVLHGRKGVQGAQPGPVLDWMQRVKIAIEAAKGIEYLHEKVQPSIIHRDIRSSNVLLFEDFKAKIADFNLLNQAPDMAARLHSTRVLGTFGYHAPEYAMTGQLTQKSDVYSFGVVLLELLTGRKPVDHTMPRGQQSLVTWATPRLSEDKVKQCVDPRLKGEYPPKGVAKLAAVAALCVQYEAEFRPNMSIVVKALSPLLQQRPAPTASEPAPEPAS
SiPTI1-3	Seita.2G271300.1	Si030254m.g	CDS	ATGCGCCGGTGGTTTTGCTGCACGCAGTTTCACGCGTCATATCGCGAACATGAAAATGAA CTTCCCATCAGTCCAGATGAGAAAGAAGGAAATGGTTTTGTTGCCAATAGTGATCCTAAC AAAGCACCACCTCCCATTGAAGTCCCTGAATTATCATTTGAAGAACTGAAAGAAAAGACA GACAATTTTGGATCAAAGGCTTTGATCGGGGAGGGATCGTATGGAAGAGTGTATTATGCT ATTCTGGACAGCGGAAAACATGTTGCTGTTAAAAAGCTTGATGCTTCAACAGACCCTGAA CTTGATAATGAGTTTTTGACACAGGTATCCATTGCCTCAAAGCTAAAACATGCTAATTTT GTGGAAATGCTTGGATATTGTGTGGAAGGAAAT…
			Protein	MRRWFCCTQFHASYREHENELPISPDEKEGNGFVANSDPNKAPPPIEVPELSFEELKEKTDNFGSKALIGEGSYGRVYYAILDSGKHVAVKKLDASTDPELDNEFLTQVSIASKLKHANFVEMLGYCVEGNQRLVAYEFATMGSLHDILHGRKGVPGAQPGPALDWMQRVKIAIDAAKGLEYLHEKVRPSIVHRDIRSSNVLLFEDYKAKIADFNLSNQSPDMAARLHSTRVLGTFGYHAPEYAMTGQLTQKSDVYSFGVVLLELLTGRKPVDHTMPRGQQSLVTWATPRLTEDTVKQCVDPRLKGEYPPKGVAKLAAVAALCVQYESEFRPSMSIVVKALSPLLQHKPHPPPAVAPDATAPSDA
SiPTI1-4	Seita.3G053500.1	Si022446m.g	CDS	ATGTCGTGCTTTGGATGCTGTGGTGATGAAGATACACAAGGAGTGCCAGACTCCAGGAAT CAGTACCCAGGACACCATCCAGCAAGGAATGATGCATACCGCCCTGCTGATCAACCTCCC AAGGGTCCTCAGCCTGTGAAAATGCAACCAATTGCAGTCCCTACCATTCCTGTGGATGAG ATTAAGGAGGTGACCAAGGGTTATGGTGATGAAGCTTTGATTGGTGAGGGCTCCTTTGGA AGAGTATATTTTGGTGTTCTAAGAAATGGTAGGAGTGCGGCAGTCAAAAAGTTGGATTCT AATAAGCAGCCAGACCAAGAATTCTTGGCACAGGTATCCATGGTGTCAAGGCTGAAGCAC GAAAATGTAGTTGAGTTGCTTGGTTACTGCGCT…
			Protein	MSCFGCCGDEDTQGVPDSRNQYPGHHPARNDAYRPADQPPKGPQPVKMQPIAVPTIPVDEIKEVTKGYGDEALIGEGSFGRVYFGVLRNGRSAAVKKLDSNKQPDQEFLAQVSMVSRLKHENVVELLGYCADGTLRVLAYEFATMGSLHDMLHGRKGVKGAQPGPVLSWAQRVKIAVGAAKGLEYLHEKAQPHIIHRDIKSSNVLLFDDDVAKIADFDLSNQAPDMAARLHSTRVLGTFGYHAPEYAMTGQLSSKSDVYSFGVVLLELLTGRKPVDHTLPRGQQSLVTWATPRLSEDKVRQCVDSRLGGDYPPKAVAKFAAVAALCVQYEADFRPNMSIVVKALQPLLNARAANPGENAGS
SiPTI1-5	Seita.5G023100.1	Si004820m.g	CDS	ATGAACAAGGTTGACGGGGGCTTCTCCTGCTTCACTGCAACTCTGCAAGCTGAGCAGCGG CGCGGTTCCGAAGCTCCTCTGAGCACAGAGCCTGCAAGAGGACAGACACGCAAGAATCGA CTACTGCTTTCCATTGGTTGTATCTGTATAATTATGGATTACCAAGGGAATAATCTTAGA GATTTTCTTGAAAACAATGGTCATGTGGTGCTCCAGAGAGTAAACAACTATAATTTGAGG TCTTTCACAGAAAAAGAGATAGAGCACATTACCAACGGATATAGCAATTTGCTGGGGAAG GGGGCATTTGGTAAGGTATACAAAGGGGCATTAGATGGTCAATGTCTAGTGGCAGTTAAA AAATACAAAGACGGAATGAGGAAAGAAGAGTTT…
			Protein	MNKVDGGFSCFTATLQAEQRRGSEAPLSTEPARGQTRKNRLLLSIGCICIIMDYQGNNLRDFLENNGHVVLQRVNNYNLRSFTEKEIEHITNGYSNLLGKGAFGKVYKGALDGQCLVAVKKYKDGMRKEEFAKEVIVHCQINHKNVVRLLGCCTEENTLMIVMEFVCNGNLSNILHCSNANGHVPFPLDKRLDIAIELAEVLSCMHSMYSPVLHGDIKPANILLDENLVPKLSDFGIARLLSTNETQQTRNIVGSIGYLDPLFIQTGLLTPKSDVYSFGVVLVEMITRKKVADGNVNLIQNFTKSLKRGKAVRKMFDEEIVYGKKKIKVLEDIAKLAVDCLRLEDILRPEMVEVADKLRKCRKDLELRRMGEKTGPSILLRSPGNNFLPVQPTAPILVE…
SiPTI1-6	Seita.5G030900.1	Si001961m.g	CDS	ATGGAAGGCTCCAAGGAAAGACCGAAGACTCGGAACCCGTACACACCGAGCTCCCTTCTC CCCTACTCTCGCTGCTGCCGTGCTGCGGCGAATTTTCTTGCCCTGCGCCGGCCGCCGTGG CTAGCCTGCGCCACCGCCCCGCTTCCGCCCTTCCGCCGCCCTCCGGGAGCCGAAAGGTCT TGGCTTAGTTTGAACATGTCTTGTCTGGCATGCTGTGGCGGCGAAGACACTCAAAGAGCA CCTGATAGTGGAGGTCCATACTCTGGTGGCTACCCAGCAAGGAATGATGCTTATCGCACT GCTGATCCAACTCCCAGAGGTGCTCAACCTGTGAAAGCGCAGCCAATCGCTGTCCCCACT ATTCCTGTAGAAGAAATCAGGGAGGTCACAAAG…
			Protein	MEGSKERPKTRNPYTPSSLLPYSRCCRAAANFLALRRPPWLACATAPLPPFRRPPGAERSWLSLNMSCLACCGGEDTQRAPDSGGPYSGGYPARNDAYRTADPTPRGAQPVKAQPIAVPTIPVEEIREVTKGFGDEVLIGEGSFGRVYLGVLKNGRSAAIKKLDSSKQPEQEFLAQVSMVSRLKHDNVVELLGYCVDGNTRILAYEFATMGSLHDILHGRKGVKGAQPGPVLSWTQRVKIAVGAAKGLEYLHEKAQPHIIHRDIKSSNVLLFDDDVSKIADFDLSNQAPDMAARLHSTRVLGTFGYHAPEYAMTGQLSSKSDVYSFGVVLLELLTGRKPVDHTLPRGQQSLVTWATPRLSEDKVRQCVDSRLGGEYPPKSVAKFAAVAALCVQYEADFR…
SiPTI1-7	Seita.5G154400.1	Si001994m.g	CDS	ATGTCAACTGGTGAACTCCGCCGGATTTTATCCCCTCGTACCAAGACTTTTGGGTTGTTT TCGCTCATTGTTCGTGCTTGCGGGATTTTGTCGCCGTCGGCCTGGGCGGCCGACCCTCTT CTCCTCGATCTCGCCGGAAAGGGATCCATGGGATGCTTTTCATGCTGCTCCGTGGTGGAC GACGATGTTGGCAAGAGGAAGAAGCACGACGATGACTATGTCCCTCTCCCTGCTCAAGTC AATAACTATGGACCTAGCCGTCCCCCAGCCCCAACCTATGTCACCCCCACAGGAAGAGCT CAGCCAATTGCAGTGCCAGTCATTCCCCTGGAAGAGATGAAGGAAATCACAAAGAACTTC AGCAATGATGCTCTTATCGGAGAGGGCTCATAT…
			Protein	MSTGELRRILSPRTKTFGLFSLIVRACGILSPSAWAADPLLLDLAGKGSMGCFSCCSVVDDDVGKRKKHDDDYVPLPAQVNNYGPSRPPAPTYVTPTGRAQPIAVPVIPLEEMKEITKNFSNDALIGEGSYARVYFGVLKDGMKSAVKKLDSSKQPDQEFLVQVSAVSRLKHENVLQLVGFCAEGNIRVLAYEYATRGSLHDILHGKKGVKGAQPGPALSWMQRVRIAVSAARGLEFLHEKAEPRVVHRDIKSSNILLFDNDVAKIGDFDVSNQAPDMAARLHSTRVLGTFGYHAPEYAMTGQLSTKSDVYSFGVVLLELLTGRKPVDHTLPRGQQSLVTWATPRLSEDKVRQCVDPRLDGEYPPKAVAKMAAVAALCVQYEGDFRPNMSIVVKALSPL…
SiPTI1-8	Seita.5G358000.1	Si001768m.g	CDS	ATGCGCCGGTGGTTTTGCTGCACTCATTTCGACACACCATATCTTGAAAATGAAAATGGA TTTACAAGCAGTCCGGATAGAACAAGTGGAAACGGTCTTACTTCAAACAGTGATCCTGCT AAACCACCTTCCATTGAAGTACCTGCATTGTTATTTGATGAACTGAAAGAAAAGACAGAT GATTTTGGGTCAAAGACTTTGGTTGGTGAGGGGTCATATGGAAGAGTATATTATGCTGTT CTGGAAAATGGAAAGCATGCAGCTGTGAAGAAGCTTGATGCTTCAGCGGACCCCGAGCCC GACAATGAATTTCTAGCACAGGTCTCCGTTGTTTCAAGATTAAAACATGAAAATTTTGTG GACATGCTTGGTTATTGTATTGAAGGAGATCAA…
			Protein	MRRWFCCTHFDTPYLENENGFTSSPDRTSGNGLTSNSDPAKPPSIEVPALLFDELKEKTDDFGSKTLVGEGSYGRVYYAVLENGKHAAVKKLDASADPEPDNEFLAQVSVVSRLKHENFVDMLGYCIEGDQRLLAYEFATMGSLHDILHGRKGVAGAQPGPALDWMQRVRIAVDAAKGLEYLHEKVQPSIVHRDIRSSNVLLFEDYKAKIADFNLSSQSPDMAARLHSTRVLGTFGYHAPEYAMTGQLTQKSDVYSFGVVLLELLTGRKPVDHTMPRGQQSLVTWATPRLGEDKVKQCIDPRLNGEYPPKGVAKVWSSTLLPCVLLLYNLISEIQSYQQLFSLLSMQLAAVAALCVQYESEFRPSMSIVVKALSPLLANAPYQAAAATDTPSDA
SiPTI1-9	Seita.5G415300.1	Si001812m.g	CDS	ATGTGGTGTCGCTGGGTTTGCTGCAATTGCCAAGTGGATGAATCCGATCAGCGTGAAAAT GGGCAATTCAAGGTCACAACGAACAATGCTGACGGGATGACAAAGGGATTCAAAGATTCT GCTACTGGAAAAGTCGAGCCTCAGAATGCTGCTCCCCCTATCAATATTCCTGTTCTATCC TTGGATGAACTGATAGAAAAAACTGATGATTTTGGGTCAACGGCTTTGATAGGTGAAGGT TCTTACGGGAGAGTATACTATGCCGTCCTTGATAATGGAACAAAAATGGCAGTGAAGAAA CTTGACTCTACTGAAAATGAACCCACCACCGAATTCTTGACCCAGGTTTCATTGGTTTCA AGGCTGAAGCATGAAAACTTCGTAGATATGTTG…
			Protein	MWCRWVCCNCQVDESDQRENGQFKVTTNNADGMTKGFKDSATGKVEPQNAAPPINIPVLSLDELIEKTDDFGSTALIGEGSYGRVYYAVLDNGTKMAVKKLDSTENEPTTEFLTQVSLVSRLKHENFVDMLGYCTERNLRIVAYEFATMGSLHDVLHGRKGVQGAQPGPALDWMQRVKVAVDAAKGLEYLHEKVQPSIVHRDIRSSNILLFEDFKAKIADFNLSNQAPDMAARLHSTRVLGTFGYHAPEYAMTGQLTQKSDVYSFGVVLLELLTGRKPVDHTMPRGQQSLVTWATPRLTEDKVKQCVDPRLKGEYPAKGLAKLAAVAALCVQYEAEFRPNMSIVVKALSPLLAANMIGTTAWIIDKMDRFTSRIRTTTWRTSLVLQ
SiPTI1-10	Seita.7G147800.1	Si010345m.g	CDS	ATGGGGCGGTGGTGGGCGAGCGCGAAGAGAGTGTTCGGCGACCGCGAGGACGGCGAGGAC GGCGAGGACGGCGATGATGGCGGGAGCGTCGGCTGCTTCCCGAGGATTGCGAGGAAGCTG TCCAGGAACTCGTACGCTTACACGCCGGATCCTGATCCCCTCCCTGTACACGCTTGGCAA GGCGGCGGCGGCCCCGAGGCGGAGGAGGTGGTGACGGTGGAGGTGCCGGAGGTGCCGCTG CGGGAGGTGAACGAGATCACGGCGTCCTTCTCGGGCGAGAAGCTGATCGGCCAGGGCTCC TACGCCAAGGTGTACCGCGCCACGCTGCGGGGCGGCCGCCCCGCCGTGGTGAAGCGGCTG GAGAGGCCCTCCAAGCACGCGTCCAACGTCATC…
			Protein	MGRWWASAKRVFGDREDGEDGEDGDDGGSVGCRIARKLSRNSYAYVHAWQGGG EAEEVVTVEELREVNEITASFSGEKLIGQGSYAKVYRATLRGGAVVKRLE SKHASNVIFLRQLSVASRLNHDNFVRLLGYTISNDLRVLVYEYATMGTLHDVLHGDREVLGQAAEQGAAGGVLSWIHRVHIALDAARGLEYLHETV AVTHKDVRSTNVLLFDGFRAKIADYNLFSQAADMARLNRSTHTLGSFGYQ EYAMTGQMTDKSDVYSFGIVLLELLTGR LDRT QGQRSLVNWA MLTEDRVQECI KLGDQ PAGALKLGRIAVQCLHY IL SMGTVARVINYAVLRDQQGVV*
SiPTI1-11	Seita.9G072200.1	Si018113m.g	CDS	ATGTCTTGCTGCGGAGGCGCCGAGGAGGACAGCTACGGCCCGCCGGCCAACCAGGCGGCT CCGCCACCCAATGCCAACGCCCCCGGCAACAGAGGCGGGCCGAGGGGGCCGGGCGCGCCC AGGCCCGGGGGCCCCGCCAAGCCCGTCAGCATCGACGTGCCCGCCATACCCTTCGACGAG CTCAAGAAGATCACCAACAACTTCAGCGACCGCGCCCTCATCGGCGAGGGCTCCTACGGC CGCGTCTACAACGCCACGCTCAGCGACGGCCGCGCCGCCGTCATCAAGAAGCTCGACACC AGCGCATCGCAGGACTCCGACTCCGACTTCGCCGCGCAAATAGCGATGGTCTCCAAGCTC AAGAACGAGTACTTCCTCGAGCTCGTGGGGTAC…
			Protein	MSCCGGAEEDSYPANQANANGNRGRGGAVSIDAFDELKKITNNFSDRALIGEGSYGRVYNATLSDGRAAVIKKLDTSASQDSDSDFAAQIAMVSKLKNEYFLELVGYCLEDGNRMLAYQFATMGSLHNILHGKKGVQGAVLNWLQRVKIAYGAARGLEYLHEKVSIVHRDIRSSNVLIFDDFSSKIADFNLTNQGTDTAARLHSTRVLGTFGYHEYAMTGQINQKSDVYSFGVILLELLTGRVDHTKGQQSLVTWARLSEDKVKQCVKLNNDPKAVAKLAAVAALCVQYESDFNMTIVVKAILLNAAAPQS*
SiPTI1-12	Seita.9G478500.1	Si036290m.g	CDS	ATGATTTGCTGCTGCGGTGGCGCGGAGGAGGACACGTTCGCCGCACCTGCCAGCCGTCAC CCAGCAGCACCCACGTCGCGAAACAATGCAGGCCCCGGCAAGCCAAGAGGGCCCAATGCG CCGAGGAGCGGCGGCCCACCGAAGGTCCTCCCCGTCGACGTGCCGGCCATTTCCATGGGC GAGCTGAACAACATCACGGGCAATTTCGGGCAGAAAGCCCTGATCGGGGAAGGCTCCTAC GGCAAAATCTACAAGGCCGTGCTGATATCCGGGGAGCTCGTCGCCATCAAGAAGCTCGAC CCCAGCGTGTCCAGCGACTCCCTCGCGGACTTCTCCGCTCAGCTGTCGATGGTCTCGAGG CTGAAGAACGAGTACTTCCTCCAGCTGTTGGGC…
			Protein	MICCCGGAEEDTFAAPASRHPAAPTSRNNAGPGKPRGPNAPRSGGPPKVLPVDVPAISMGELNNITGNFGQKALIGEGSYGKIYKAVLISGELVAIKKLDPSVSSDSLADFSAQLSMVSRLKNEYFLQLLGYYLDDSHRILVYQFASHGSLHDALHGKKGVKDAAPGPVLSWAERVKIAYGAARGLEYLHEKVQPSIVHRDVRSSNVLLFDGYDSKIADFNLTSQPPDGAARLHSTRVLGTFGYHAPEYAMTGVLTHKSDVYSFGVVLLELLTGRKPVDHTMPKGQQSLVTWATPRLSEDKVKQCVDPKLGDDYPPKAVAKMAAVAALCVQYESDFRPNMTIVVKALQPLVNKAAAATAGGPSST
