# Supplementary material for: Genome-wide identification of PTI1 family in Setaria italica and salinity-responsive functional analysis of SiPTI1–5
Source: BMC Plant Biol. 2021 Jul 3;21:319. doi: 10.1186/s12870-021-03077-4 (PMC8254068; doi:10.1186/s12870-021-03077-4)
Supplement: Supplementary file 2 — Additional file 2. The PTI1 proteins used to construct phylogenetic but does not include SiPTI1s. [file 12870_2021_3077_MOESM2_ESM.xlsx]

## Sheet: Sheet1
Article title	Genome-wide Identification of PTI1 Family in Setaria italica and Salinity-responsive Functional Analysis of SiPTI1-5
Author list	Yongguan Huangfu1, Jiaowen Pan2, Zhen Li2, Qingguo Wang2, Fatemeh Mastouri6, Ying Li1, Stephen Yang7, Min Liu5, Shaojun Dai3* and Wei Liu2,4*
The PTI1 protein sequences used to construct phylogenetic tree but does not include SiPTI1s
Protein Name(Has been named)	GenBank ID	Sequences
GmAAF91336.1(sPTI1a)	AAF91336.1	MGCFGFCKGDDSVTVADRGPFMQSTPTGNPSYHGRHAAVTAPRTINVQPIAVPSITVDELKPLTDNFGSK CFIGEGAYGKVYQATLKNGRAVVIKKLDSSNQPEHEFLSQVSIVSRLKHENVVELVNYCVDGPFRALAYE YAPKGSLHDILHGRKGVKGAQPGPVLSWAQRVKIAVGAARGLEYLHEKAEIHIIHRYIKSSNILLFDDDV AKIADFDLSNQAPDAAARLHSTRVLGTFGYHAPEYAMTGQLTSKSDVYSFGVILLELLTGRKPVDHTLPR GQQSLVTWATPKLSEDKVKQCVDVRLKGEYPSKSVAKMAAVAALCVQYEAEFRPNMSIIVKALQPLLNTR SSHSKESSNM
GmAAF91337.1(sPTI1b)	AAF91337.1	MGCFGFCKGDDSVTVADRGPFMQSTPTGNPSYHGRHTAVTAPRTINFQPIAVPSITVDELKSLTDNFGSK YFIGEGAYGKVYQATLKNGHAVVIKKLDSSNQPEQEFLSQVSIVSRLKHENVVELVNYCVDGPFRALAYE YAPKGSLHDILHGRKGVKGAQPGPVLSWAQRVKIAVGAARGLEYLHEKAEIHIIHRYIKSSNILLFDDDV AKVADFDLSNQAPDAAARLHSTRVLGTFGYHAPEYAMTGQLTSKSDVYSFGVILLELLTGRKPVDHTLPR GQQSLVTWATPKLSEDKVKQCVDVRLKGEYPSKSVAKMAAVAALCVQYEAEFRPNMSIIVKALQPLLNTR SVHSKEAPKM
Slprf2205248A	prf||2205248A	MSCFSCCDDDDMHRATDNGPFMAHNSAGNNGGQRATESAQRETQTVNIQPIAVPSIAVDELKDITDNFGS KALIGEGSYGRVYHGVLKSGRAAAIKKLDSSKQPDREFLAQVSMVSRLKDENVVELLGYCVDGGFRVLAY EYAPNGSLHDILHGRKGVKGAQPGPVLSWAQRVKIAVGAAKGLEYLHEKAQPHIIHRDIKSSNILLFDDD VAKIADFDLSNQAPDMAARLHSTRVLGTFGYHAPEYAMTGQLSSKSDVYSFGVVLLELLTGRKPVDHTLP RGNRVCYLGNARLSEDKVKQCVDARLNTDYPPKAIAKMAAVAALCVQYEADFRPNMSIVVKLFSLCCLDL YQVRHQACEFSPYPCLYVMK
SlAAC61805.1(SlPTI1)	AAC61805.1	MSCFSCCDDDDMHRATDNGPFMAHNSAGNNGGQRATESAQRETQTVNIQPIAVPSIAVDELKDITDNFGS KALIGEGSYGRVYHGVLKSGRAAAIKKLDSSKQPDREFLAQVSMVSRLKDENVVELLGYCVDGGFRVLAY EYAPNGSLHDILHGRKGVKGAQPGPVLSWAQRVKIAVGAAKGLEYLHEKAQPHIIHRDIKSSNILLFDDD VAKIADFDLSNQAPDMAARLHSTRVLGTFGYHAPEYAMTGQLSSKSDVYSFGVVLLELLTGRKPVDHTLP RGQQSLVTWATPRLSEDKVKQCVDARLNTDYPPKAIAKMAAVAALCVQYEADFRPNMSIVVKALQPLLPR PVPS
AtPTI1-1	At1G06700	MRKWICCTCQIEDSNEEQQLKSSQQQSDANHKNSKPAPVAKHEVKKEALPIEVPPLSLDEVKEKTENFGSKALIGEGSYGRVYYATLNDGVAVALKKLDVAPEAETDTEFLSQVSMVSRLKHENLIQLLGFCVDGNLRVLAYEFATMGSLHDILHGRKGVQGAQPGPTLDWITRVKIAVEAARGLEYLHEKSQPPVIHRDIRSSNVLLFEDYKAKIADFNLSNQAPDNAARLHSTRVLGTFGYHAPEYAMTGQLTQKSDVYSFGVVLLELLTGRKPVDHTMPRGQQSLVTWATPRLSEDKVKQCIDPKLKADYPPKAVAKLAAVAALCVQYEAEFRPNMSIVVKALQPLLKPPAAAPAPES
AtPTI1-2	At2G030740	MRRWICCGDKKGDSDLSNEEVHLKSPWQNSEANQKNQKPQAVVKPEAQKEALPIEVPPLSVDEVKEKTDNFGSKSLIGEGSYGRVYYATLNDGKAVALKKLDVAPEAETNTEFLNQVSMVSRLKHENLIQLVGYCVDENLRVLAYEFATMGSLHDILHGRKGVQGAQPGPTLDWLTRVKIAVEAARGLEYLHEKVQPPVIHRDIRSSNVLLFEDYQAKVADFNLSNQAPDNAARLHSTRVLGTFGYHAPEYAMTGQLTQKSDVYSFGVVLLELLTGRKPVDHTMPRGQQSLVTWATPRLSEDKVKQCVDPKLKGEYPPKSVAKLAAVAALCVQYESEFRPNMSIVVKALQPLLKPPAPAPAPVPES
AtPTI1-3	At3G59350	MYPMDSDYHRRGLVANDRSPAQFVRLDKPRAVDDLYIGKREKMRRWLCCACHVEEPYHSSENEHLRSPKHHNDFGHHTRKPQAAVKPDALKEPPSIDVPALSLDELKEKTDNFGSKSLIGEGSYGRAYYATLKDGKAVAVKKLDNAAEPESNVEFLTQVSRVSKLKHDNFVELFGYCVEGNFRILAYEFATMGSLHDILHGRKGVQGAQPGPTLDWIQRVRIAVDAARGLEYLHEKVQPAVIHRDIRSSNVLLFEDFKAKIADFNLSNQSPDMAARLHSTRVLGTFGYHAPEYAMTGQLTQKSDVYSFGVVLLELLTGRKPVDHTMPRGQQSLVTWATPRLSEDKVKQCVDPKLKGEYPPKAVAKLAAVAALCVQYESEFRPNMSIVVKALQPLLRSST…
AtPTI1-4	At2G47060	MSCFGCCGEDDDMHKTADYGGRHNQAKHFPPGNDARHHQASETAQKGPPVVKLQPIEVPIIPFSELKEATDDFGSNSLIGEGSYGRVYYGVLNNDLPSAIKKLDSNKQPDNEFLAQVSMVSRLKHDNFVQLLGYCVDGNSRILSYEFANNGSLHDILHGRKGVKGAQPGPVLSWYQRVKIAVGAARGLEYLHEKANPHIIHRDIKSSNVLLFEDDVAKIADFDLSNQAPDMAARLHSTRVLGTFGYHAPEYAMTGQLNAKSDVYSFGVVLLELLTGRKPVDHRLPRGQQSLVTWATPKLSEDKVKQCVDARLGGDYPPKAVAKVRNQTFHNLRLCLRFRLHSLFLTSSYGDDDSQLAAVAALCVQYEADFRPNMSIVVKALQPLLNARAVAPGEGVH
AtPTI1-5	At2G41970	MDRDFHRRGQVVNQDQRATNSNVFTKFENTYLQITAHLCVLVKTQANDRTQSNFVRLDKPRAVDDLDIGKRGKMRRWLCCSCRVQESYPSAENNRLKTPPTRHYDYGRNNKKTPAPVKPPVLKEPPPIDVPAMSLVELKEKTQNFGSKALIGEGSYGRVYYANFNDGKAVAVKKLDNASEPETNVEFLTQVSKVSRLKSDNFVQLLGYCVEGNLRVLAYEFATMRSLHDILHGRKGVQGAQPGPTLEWMQRVRVAVDAAKGLEYLHEKVQPAVIHRDIRSSNVLIFEDFKAKIADFNLSNQAPDMAARLHSTRVLGTFGYHAPEYAMTGQLTQKSDVYSFGVVLLELLTGRKPVDHTMPRGQQSLVTWATPRLSEDKVKQCVDPKLKGEYPPKAVAKLA…
AtPTI1-6	At2G30730	MFCCGGADEEPAGPPANQYAAPPNKAGNPNFGGGNRGEPRNPNAPRSGAPAKVLPIEIPSVALDELNRMAGNFGNKALIGEGSYGRVFCGKFKGEAVAIKKLDASSSEEPDSDFTSQLSVVSRLKHDHFVELLGYCLEANNRILIYQFATKGSLHDVLHGRKGVQGAEPGPVLNWNQRVKIAYGAAKGLEFLHEKVQPPIVHRDVRSSNVLLFDDFVAKMADFNLTNASSDTAARLHSTRVLGTFGYHAPEYAMTGQITQKSDVYSFGVVLLELLTGRKPVDHTMPKGQQSLVTWATPRLSEDKVKQCIDPKLNNDFPPKAVAKLAAVAALCVQYEADFRPNMTIVVKALQPLLNSKPAGPESTS
AtPTI1-7	At2G43230	MGCFGCCGGGEDFRRVSETGPKPVHNTGGYNGGHHQRADPPKNLPVIQMQPISVAAIPADELRDITDNYGSKSLIGEGSYGRVFYGILKSGKAAAIKKLDSSKQPDQEFLAQVSMVSRLRQENVVALLGYCVDGPLRVLAYEYAPNGSLHDILHGRKGVKGAQPGPVLSWHQRVKIAVGAARGLEYLHEKANPHVIHRDIKSSNVLLFDDDVAKIADFDLSNQAPDMAARLHSTRVLGTFGYHAPEYAMTGTLSTKSDVYSFGVVLLELLTGRKPVDHTLPRGQQSVVTWATPKLSEDKVKQCVDARLNGEYPPKAVAKLAAVAALCVQYEADFRPNMSIVVKALQPLLNPPRSAPQTPHRNPY
AtPTI1-8	At1G48220	MSCFGWCGSEDFRNATDTGPRPAHNPAGYNGGHYQRADPPMNQPVIPMQPISVPAIPVDELRDITDNYGSKTLIGEGSYGRVFYGVLKSGGAAAIKKLDSSKQPDQEFLSQISMVSRLRHDNVTALMGYCVDGPLRVLAYEFAPKGSLHDTLHGKKGAKGALRGPVMTWQQRVKIAVGAARGLEYLHEKVSPQVIHRDIKSSNVLLFDDDVAKIGDFDLSDQAPDMAARLHSTRVLGTFGYHAPEYAMTGTLSSKSDVYSFGVVLLELLTGRKPVDHTLPRGQQSLVTWATPKLSEDKVKQCVDARLLGEYPPKAVGKLAAVAALCVQYEANFRPNMSIVVKALQPLLNPPRSAPQTPHRNPY
AtPTI1-9	At3G62220	MSCFGCCREDDLPGANDYGGHNMTKQSGGNDGRRNGSETAQKGAQSVKVQPIEVAAILADELIEATNDFGTNSLIGEGSYARVYHGVLKNGQRAAIKKLDSNKQPNEEFLAQVSMVSRLKHVNFVELLGYSVDGNSRILVFEFAQNGSLHDILHGRKGVKGAKPGPLLSWHQRVKIAVGAARGLEYLHEKANPHVIHRDIKSSNVLIFDNDVAKIADFDLSNQAPDMAARLHSTRVLGTFGYHAPEYAMTGQLSAKSDVYSFGVVLLELLTGRKPVDHTLPRGQQSLVTWATPKLSEDKVKQCVDSRLGGDYPPKAVAKLAAVAALCVQYEADFRPNMSIVVKALQPLLNARTGPAGEGAP
AtPTI1-10	At3G17410	MFFFLVITYVANQKNQKPQDLAKPKEILPIIVPSLSVDEVNEQTDNFGPNSLIGEGSYGRVYYATLNDGKAVALKKLDLAPEDETNTEFLSQVSMVSRLKHENLIQLVGYCVDENLRVLAYEFATMGSLHDILHGRKGVQDALPGPTLDWITRVKIAVEAARGLEYLHEKVQPQVIHRDIRSSNILLFDDYQAKIADFNLSNQSPDNAARLQSTRVLGSFGYYSPEYAMTGELTHKSDVYGFGVVLLELLTGRKPVDHTMPRGQQSLVTWATPKLSEDTVEECVDPKLKGEYSPKSVAKLAAVAALCVQYESNCRPKMSTVVKALQQLLIATGSIPQF
AtPTI1-11	At1G48210	MSCFGWCGSEDVRNPADTGPSQAHNSIGYNGRHHQRADPPMNQPVVNMQPIAVPAIPVDELEDITENFSSEVLVGKGSYGRVFYGVLKSGKEAAIKKLYPTKQPDQEFLSQVSMVSRLHHENVVALMAYCVDGPLRVLAYEFATYGTLHDVLHGQTGVIGALQGPVMTWQRRVKIALGAARGLEYLHKKVNPQVIHRDIKASNILLFDDDIAKIGDFDLYDQAPNMAGRLHSCRMALGASRSHCPEHAMTGILTTKSDVYSFGVVLLELLTGRKPVDRTLPRGQQNLVTWATPKLSKDKVKQCVDARLLGEYPPKAVAKLAAVSARCVHYDPDFRPDMSIVVKALQPLLNSSRSSPQTPHWNPY
OsNP_908680.1(OsPTI1b)	NP_908680.1	MGCFSCCGADDVGKKKKRDDPYVPIPDPGGNYGRSKPGPPAPSRSPPTSRNLPIAVPAIPLDEIKGITKN FSSDALIGEGSYARVFFGVLRDGRRSAVKKLDSSKQPDQEFLVQVSAVSRLKHENIIQLIGYCAGGSIRV LAYEYAPRGSLHDILHGKKGVKGAQPGPALSWMQRVKIALSAAKGLEFLHEKAEPRVVHRDIKSSNIMLF DNDVAKVGDFDVSNQSPDMAARLHSTRVLGTFGYHAPEYAMTGQLSTKSDVYSFGVVLLELLTGRKPVDH TLPRGQQSLVTWATPRLSEDKVKQCVDPRLEGDYPPKAVAKMAAVAALCVQYEADFRPNMSIVVKALNPL LNSRPNNRPASFTDAGERSGL
OsNP_912501.1	NP_912501.1	MICCGGEEEETYAPRAASRSRSRRPTPATQYNAGPRKPRGPNAPRSGGPPPKVLSIDVPAISMGELNNIT GHFGQSALIGEGSYGRIYRAVLTSGEPVAIKKLDPSVSSDSEADFSAQLSMVSRLKNEYFIRLMGYYLDA NRRILVYQFATHGSLHDILHGKKGVRDAAPGPALNWSQRVKVAYGAARGLEYLHEKAQPPIVHRDVRSSN VLLFDGYESKLADFNLTTQPPDGAARLHSTRVLGTFGYHAPEYAMTGQLNQKSDVYSFGVILLELLTGRK PVDHTMPKRQQSLVTWATPRLSEDKVRQCVDPKLGDDYPPKAVAKMAAVAALCVQYESDFRPNMTIVVKA LQPLLSKPAGAGGP
OsNP_915181.1	NP_915181.1	MVRWRRWICCNCQVNESDQLENGHAKVLTSNADGVTKGLKDSATEKAQPQNSALTINIPVLSLDELVEKT DDFGSSALIGEGSYGRVYYAVLDSGTKIAVKKLDSNENEPTSEFLTQVALVSRLKHENFVDMLGYCTEGN LRLVAYEFATMGSLHDVLHGRKGVQGAQPGPALDWMQRVRIAVDAAKGLEYLHEKVQPSIVHRDIRSSNI LLFEDFKAKVADFNLSNQAPDMAARLHSTRVLGTFGYHAPEYAMTGQLTQKSDVYSFGVVLLELLTGRKP VDHTMPRGQQSLVTWATPRLTEDKVKQCIDPRLNGEYPPKGVAKLAAVAALCVQYEAEFRPNMSIVVKAL SPLLTTLDG
OsAAT77857.1	AAT77857.1	MWCCSGAEEELHGAPAANPAAPPPRAPGPPRGPNAPRAGGAPAKVLPIDVPAVALAELNRLTGNFGDRSL VGEGSYGRVYRATLSTGEAAAVKMFDNNGGSGQSEADFCAQLSVVSRLKCDHFTQLLGYCLELNNRIVLY EFATKGSLYDILHGKKGVKGAEPGPVLTWSQRARIAYGAARGLEYLHERAQPPIVHRDIRSSNALVFDGH DAKIGDFNLTNQSPDSAARLHSTKVLGTFGYHAPEYAMTGQLTQKSDVYSFGVVLLELLTGRKPVDHTMP KGQQSLVTWATPRLSEDKVKQCVDPKLNDEYPPKAVAKLAAVAALCVQYEADFRPNMTIVVKALQPLISA RPGDH
OsXP_466291.1	XP_466291.1	MSCCGGAEEDSYGPPANQAAPPPNVNAPGNRGGPRGPGAARPGGPPKPVNIDVPAIPFEELKKITSNFSD RALIGEGSYGRVYNGTLSDGRAAVIKKLDPGASQETDSEFSAQIAMVSKLKNEYFLELLGYCLEDGNRML AYQFATMGSLHNILHGKKGVQGAEPGPVLNWAQRVKIAYGAARGLEYLHEKVQPSIVHRDVRSSNVLIFD EFSSKIADFNLTNQGTDTAARLHSTRVLGTFGYHAPEYAMTGQINQKSDVYSFGVILLELLTGRKPVDHT MPKGQQSLVTWATPRLSEDKVKQCVDPKLNNDYPPKAVAKLAAVAALCVQYEADFRPNMTIVVKAIQPLL NTKPAGPAEPPPA
OsAAT94054.1	AAT94054.1	MSCFACCGDEDTQGVPDNRNPYPGNHPARSDAYRTADPTPRGPQPVKVQPIAVPIIPVDEIREVTKNFGD EALIGEGSFGRVYFGVLRNGRSAAVKKLDSSKQPDQEFLAQVSMVSRLKHEHVVELLGYCVDGNLRVLAY EFATMGSLHDMLHGRKGVKGAQPGPVLSWAQRVKIAVGAAKGLEYLHEKAQPHIIHRDIKSSNVLLFDDD VAKIADFDLSNQAPDMAARLHSTRVLGTFGYHAPEYAMTGQLSSKSDVYSFGVVLLELLTGRKPVDHTLP RGQQSLVTWATPRLSEDKVRQCVDSRLGGDYPPKAVAKFAAVAALCVQYEADFRPNMSIVVKALQPLLNA RATNPGENAGS
OsBAD82355.1	BAD82355.1	MVRWRRWICCNCQVNESDQLENGHAKVLTSNADGVTKGLKDSATEKAQPQNSALTINIPVLSLDELVEKT DDFGSSALIGEGSYGRVYYAVLDSGTKIAVKKLDSNENEPTSEFLTQVALVSRLKHENFVDMLGYCTEGN LRLVAYEFATMGSLHDVLHGRKGVQGAQPGPALDWMQRVRIAVDAAKGLEYLHEKVQPSIVHRDIRSSNI LLFEDFKAKVADFNLSNQAPDMAARLHSTRVLGTFGYHAPEYAMTGQLTQKSDVYSFGVVLLELLTGRKP VDHTMPRGQQSLVTWATPRLTEDKVKQCIDPRLNGEYPPKGVAKLAAVAALCVQYEAEFRPNMSIVVKAL SPLLTSKPTPPAPPPALDG
NtCAE55203.1	CAE55203.1	MSCCGGGEEDVYSGGPPSNQNTAPPRAGNPYGGASDRGEPGGGAKTGTPQKVLPIEIPVVSLDELNKLTG NFGQKALIGEGSYGRVFFAKLSDGQQAAIKKLDTSSSSEPDSDFTAQLSMVSALKHEHFVTLMGYCLEAN NRILVYEFAAMGSLHDVLHGRKGVQGAEPGPVLTWNERVKIAYGAAKGLEYLHEKVQPPIVHRDVRSSNV LLFDDFTAKIADFNLTNQSSDTAARLHSTRVLGTFGYHAPEYAMTGQITQKSDVYSFGVVLLELLTGRKP VDHTMPKGQQSLVTWATPRLSEDKVKQCVDPKLNNDYPAKAIAKMAAVAALCVQYEADFRPNMTIVVKAL QPLLNAKPAGPESNT
NtCAE55204.1	CAE55204.1	MSCCGGGEEDVYSGGPPSNQNTAPPRAGNPYGGGTGGASERGEPRSAARGGAPQKVLPIEAPVFTLDELN RLTGNFGQKALVGEGSYGRVFCAKLSNGQQAAIKKLDTSSSPEPDSDFAAQLSMVSALKHEHFMTLMGYC LEGNNRILVYEFATKGSLHDVLHGRKGVQGAEPGPVLTWNERVKIAYGSAKGLEYLHEKVQPPIVHRDVR SSNVLLFDDFTAKIADFNISNQSSATAARLHSTRVLGTFGYHAPEYAMTGQITQKSDVYSFGVVLLELLT GRKPVDHTMPKGQQSLVTWATPRLSEDKVKQCVDPKLNNDYPPKAIAKLAAVAALCVQYEADFRPNMTIV VKALQPLLNSKPAGPESQA
ZmAY708048.1(ZmPTI1a)	AY708048.1	MRRWFCCTRFNASYREHENERPITPEEKEGNGFSVKSDPIKAPPSIEVPELSFEELKEKTDNFGSKALIGEGSYGRVYYAILDSGKHVAVKKLDASTDPELDNEFLTQVSIASKLKHDNFVEMLGYCVEGNQRLVVYEFATMGSLHDILHGRKGVPGAQPGPALDWMQRVKIAIDAAKGLEYLHEKVQPSIVHRDIRSSNILLFEDYRAKIADFNLSNQSPDMAARLHSTRVLGTFGYHAPEYAMAGQLTQKSDVYSFGVVLLELLTGRKPVDHTMPRGQQSLVTWATPRLTEDTVKQCVDPRLKGEYPPKGVAKLAAVAALCVQYESEFRPSMSIVVKALSPLLQHKPQPPAATTDATAPSDA
ZmDQ647388.1(ZmPTI1b)	DQ647388.1	MRRWFCCTRFNASYREHVNERPITPEEKEGNGFSVKSDPIKAPPSIEVPELSFEELKEKTDNFGSKALIGEGSYGRVYYAILDSGKHVAVKKLDASTDPELDNEFLTQVSIASKLKHDNFVEMLGYCVEGNQRLVVYEFATMGSLHDILHGRKGVPGVQPGPALDWMQRVKIAIDAAKGLEYLHEKVQPSIVHRDIRSSNILLFEDYRAKIADFNLSNQSPDMAARLHSTRVLGTFGYHAPEYAMTGQLTQKSDVYSFGVVLLELLTGRKPVDHTMPRGQQSLVTWAAPRLTEDTVKQCVDPRLKGEYPPKGVAKLAAVAALCVQYESEFRPSMSIVVKALSPLLQHKPQPPAATTDATAPSDA
ZmDQ647389.1(ZmPTI1c)	DQ647389.1	MSCFACCGDEDTQVPDTRAQYPGHHPARADAYRPSDQPPKGPQPVKMQPIAVPAIPVDGIREVTKGFGDEALIGEGSFGRVYLGVLRNGRSAAVKKLDSNKQPDQEFLAQVSMVSRLKHENVVELLGYCADGTLRVLAYEFATMGSLHDMLHGRKGVKGAQPGPVLSWSQRVKIAVGAAKGLEYLHEKAQPHIIHRDIKSSNVLLFDDDVAKIADFDLPNQAPDMAARLHSTRVLGTFGYHAPEYAMTGQLSSKSDVYSFGVVLLELLTGRKPVDHTLPRGQQSLVTWATPRLSEDKVRQCVDSRLGGDYPPKAVAKFAAVAALCVQYEAGFRPNMSIVVKALQPLLNAHARATNPGEHAGS
ZmDQ647390.1(ZmPTI1d)	DQ647390.1	MRRWLCCNCHYDVEEDDHAKEQAEAQSNKTDSKQKSSKPPGSQPEPEFSPPTIDVPELSLDDLKLKTDDFGSSALIGEGSYGRVYHATLDDGRQAAVKKLDAPENEPNDEFLKQVSLASKLKHENLVEMLGYCVDGNYRILAYEFATMGSLHDVLHGRKGVQGAQPGPVLDWMQRVKIAIEAAKGIEYLHEKVQPSIIHRDIRSSNVLLFEDFKAKIADFNLLNQAPDMAARLHSTRVLGTFGYHAPEYAMTGQLTQKSDVYSFGVVLLELLTGRKPVDHTMPRGQQSLVTWATPRLSEDKVKQCVDPRLKGEYPPKGVAKLAAVAALCAQYEAEFRPNMSIVAKALSPLLQQRPAPTTEEPAPQPGS
