# Supplementary material for: Genome-wide identification of PTI1 family in Setaria italica and salinity-responsive functional analysis of SiPTI1–5
Source: BMC Plant Biol. 2021 Jul 3;21:319. doi: 10.1186/s12870-021-03077-4 (PMC8254068; doi:10.1186/s12870-021-03077-4)
Supplement: Supplementary file 4 — Additional file 4. The specific location of each SiPTI1 gene on the chromosomes. [file 12870_2021_3077_MOESM4_ESM.xlsx]

## Sheet: Sheet1
Article title	Genome-wide Identification of PTI1 Family in Setaria italica and Salinity-responsive Functional Analysis of SiPTI1-5
Author list	Yongguan Huangfu1, Jiaowen Pan2, Zhen Li2, Qingguo Wang2, Fatemeh Mastouri6, Ying Li1, Stephen Yang7, Min Liu5, Shaojun Dai3* and Wei Liu2,4*
The specific location of each SiPTI1 gene on the chromosomes
Gene Name	Gene ID	Chromosome	Start	End	+' , '- 'indicates the strand orientation
SiPTI1-1	Seita.1G201600.1	scaffold_1	28127920	28130359	-
SiPTI1-2	Seita.2G116400.1	scaffold_2	11733541	11739769	-
SiPTI1-3	Seita.2G271300.1	scaffold_2	37139397	37143352	+
SiPTI1-4	Seita.3G053500.1	scaffold_3	3387887	3392629	+
SiPTI1-5	Seita.5G023100.1	scaffold_5	2358409	2364069	+
SiPTI1-6	Seita.5G030900.1	scaffold_5	2959964	2965876	+
SiPTI1-7	Seita.5G154400.1	scaffold_5	13922275	13926014	-
SiPTI1-8	Seita.5G358000.1	scaffold_5	39773536	39777810	+
SiPTI1-9	Seita.5G415300.1	scaffold_5	43815413	43819885	-
SiPTI1-10	Seita.7G147800.1	scaffold_7	23553555	23556197	+
SiPTI1-11	Seita.9G072200.1	scaffold_9	4232731	4239729	-
SiPTI1-12	Seita.9G478500.1	scaffold_9	51869534	51872472	+
