# Supplementary material for: Genome-wide identification of PTI1 family in Setaria italica and salinity-responsive functional analysis of SiPTI1–5
Source: BMC Plant Biol. 2021 Jul 3;21:319. doi: 10.1186/s12870-021-03077-4 (PMC8254068; doi:10.1186/s12870-021-03077-4)
Supplement: Supplementary file 5 — Additional file 5. Characteristics of the promoter region of SiPTI1 genes. [file 12870_2021_3077_MOESM5_ESM.xlsx]

## Sheet: Sheet1
Article title	Genome-wide Identification of PTI1 Family in Setaria italica and Salinity-responsive Functional Analysis of SiPTI1-5
Author list	Yongguan Huangfu1, Jiaowen Pan2, Zhen Li2, Qingguo Wang2, Fatemeh Mastouri6, Ying Li1, Stephen Yang7, Min Liu5, Shaojun Dai3* and Wei Liu2,4*
Characteristics of the promoter region of SiPTI1 genes
Gene Name	Gene ID	Start	End	Cis-acting elements
SiPTI1-1	Seita.1G201600.1	987	994	DRE1
SiPTI1-1	Seita.1G201600.1	531	537	CCAAT-box
SiPTI1-1	Seita.1G201600.1	816	822	CCAAT-box
SiPTI1-1	Seita.1G201600.1	1019	1025	CCAAT-box
SiPTI1-1	Seita.1G201600.1	1339	1345	CCAAT-box
SiPTI1-1	Seita.1G201600.1	1371	1377	CCAAT-box
SiPTI1-1	Seita.1G201600.1	587	593	WRE3
SiPTI1-1	Seita.1G201600.1	1685	1693	ERE
SiPTI1-1	Seita.1G201600.1	749	754	as-1
SiPTI1-1	Seita.1G201600.1	183	189	MYC
SiPTI1-1	Seita.1G201600.1	370	376	MYC
SiPTI1-1	Seita.1G201600.1	1672	1678	MYC
SiPTI1-1	Seita.1G201600.1	1855	1861	MYC
SiPTI1-1	Seita.1G201600.1	1319	1326	ABRE
SiPTI1-1	Seita.1G201600.1	822	831	Pc-CMA2c
SiPTI1-1	Seita.1G201600.1	265	271	TATA-box
SiPTI1-1	Seita.1G201600.1	266	271	TATA-box
SiPTI1-1	Seita.1G201600.1	267	271	TATA-box
SiPTI1-1	Seita.1G201600.1	1295	1304	TATA-box
SiPTI1-1	Seita.1G201600.1	1298	1305	TATA-box
SiPTI1-1	Seita.1G201600.1	1299	1305	TATA-box
SiPTI1-1	Seita.1G201600.1	1300	1306	TATA-box
SiPTI1-1	Seita.1G201600.1	1301	1305	TATA-box
SiPTI1-1	Seita.1G201600.1	1347	1352	TATA-box
SiPTI1-1	Seita.1G201600.1	1348	1352	TATA-box
SiPTI1-1	Seita.1G201600.1	1524	1530	TATA-box
SiPTI1-1	Seita.1G201600.1	1525	1530	TATA-box
SiPTI1-1	Seita.1G201600.1	1526	1530	TATA-box
SiPTI1-1	Seita.1G201600.1	1770	1776	TATA-box
SiPTI1-1	Seita.1G201600.1	1771	1775	TATA-box
SiPTI1-1	Seita.1G201600.1	749	754	CGTCA-motif
SiPTI1-1	Seita.1G201600.1	126	132	ARE
SiPTI1-1	Seita.1G201600.1	207	214	P-box
SiPTI1-1	Seita.1G201600.1	1712	1719	P-box
SiPTI1-1	Seita.1G201600.1	1368	1376	MSA-like
SiPTI1-1	Seita.1G201600.1	1969	1975	GC-motif
SiPTI1-1	Seita.1G201600.1	531	537	MYB recognition site
SiPTI1-1	Seita.1G201600.1	816	822	MYB recognition site
SiPTI1-1	Seita.1G201600.1	1019	1025	MYB recognition site
SiPTI1-1	Seita.1G201600.1	1339	1345	MYB recognition site
SiPTI1-1	Seita.1G201600.1	1371	1377	MYB recognition site
SiPTI1-1	Seita.1G201600.1	1299	1305	AT~TATA-box
SiPTI1-1	Seita.1G201600.1	87	93	G-box
SiPTI1-1	Seita.1G201600.1	234	240	TGA-element
SiPTI1-1	Seita.1G201600.1	481	487	TGA-element
SiPTI1-1	Seita.1G201600.1	1659	1665	MYB
SiPTI1-1	Seita.1G201600.1	1663	1669	MYB
SiPTI1-1	Seita.1G201600.1	1721	1727	MYB
SiPTI1-1	Seita.1G201600.1	1816	1822	MYB
SiPTI1-1	Seita.1G201600.1	1868	1874	MYB
SiPTI1-1	Seita.1G201600.1	808	814	CCGTCC-box
SiPTI1-1	Seita.1G201600.1	1234	1240	CCGTCC-box
SiPTI1-1	Seita.1G201600.1	808	814	A-box
SiPTI1-1	Seita.1G201600.1	1234	1240	A-box
SiPTI1-1	Seita.1G201600.1	785	791	W box
SiPTI1-1	Seita.1G201600.1	16	20	CAAT-box
SiPTI1-1	Seita.1G201600.1	26	31	CAAT-box
SiPTI1-1	Seita.1G201600.1	157	161	CAAT-box
SiPTI1-1	Seita.1G201600.1	183	188	CAAT-box
SiPTI1-1	Seita.1G201600.1	228	232	CAAT-box
SiPTI1-1	Seita.1G201600.1	274	279	CAAT-box
SiPTI1-1	Seita.1G201600.1	275	279	CAAT-box
SiPTI1-1	Seita.1G201600.1	298	302	CAAT-box
SiPTI1-1	Seita.1G201600.1	370	375	CAAT-box
SiPTI1-1	Seita.1G201600.1	451	456	CAAT-box
SiPTI1-1	Seita.1G201600.1	656	660	CAAT-box
SiPTI1-1	Seita.1G201600.1	687	691	CAAT-box
SiPTI1-1	Seita.1G201600.1	706	710	CAAT-box
SiPTI1-1	Seita.1G201600.1	1521	1526	CAAT-box
SiPTI1-1	Seita.1G201600.1	1522	1526	CAAT-box
SiPTI1-1	Seita.1G201600.1	1531	1535	CAAT-box
SiPTI1-1	Seita.1G201600.1	1556	1563	CAAT-box
SiPTI1-1	Seita.1G201600.1	1562	1566	CAAT-box
SiPTI1-1	Seita.1G201600.1	1673	1678	CAAT-box
SiPTI1-1	Seita.1G201600.1	1732	1737	CAAT-box
SiPTI1-1	Seita.1G201600.1	1811	1816	CAAT-box
SiPTI1-1	Seita.1G201600.1	1814	1819	CAAT-box
SiPTI1-1	Seita.1G201600.1	993	998	STRE
SiPTI1-1	Seita.1G201600.1	1274	1279	STRE
SiPTI1-1	Seita.1G201600.1	1573	1578	STRE
SiPTI1-1	Seita.1G201600.1	141	149	LAMP-element
SiPTI1-1	Seita.1G201600.1	1844	1852	RY-element
SiPTI1-1	Seita.1G201600.1	1334	1340	DRE core
SiPTI1-1	Seita.1G201600.1	1151	1158	TCCC-motif
SiPTI1-1	Seita.1G201600.1	38	44	TCT-motif
SiPTI1-1	Seita.1G201600.1	444	450	TCT-motif
SiPTI1-1	Seita.1G201600.1	808	814	CCGTCC motif
SiPTI1-1	Seita.1G201600.1	1234	1240	CCGTCC motif
SiPTI1-1	Seita.1G201600.1	1904	1912	re2f-1
SiPTI1-1	Seita.1G201600.1	52	60	AE-box
SiPTI1-1	Seita.1G201600.1	136	144	AE-box
SiPTI1-1	Seita.1G201600.1	1889	1895	Sp1
SiPTI1-1	Seita.1G201600.1	1435	1442	box S
SiPTI1-1	Seita.1G201600.1	749	754	TGACG-motif
SiPTI1-1	Seita.1G201600.1	400	410	F-box
SiPTI1-2	Seita.2G116400.1	1654	1660	G-box
SiPTI1-2	Seita.2G116400.1	1712	1718	G-box
SiPTI1-2	Seita.2G116400.1	93	99	AT~TATA-box
SiPTI1-2	Seita.2G116400.1	1917	1925	AT~TATA-box
SiPTI1-2	Seita.2G116400.1	1919	1925	AT~TATA-box
SiPTI1-2	Seita.2G116400.1	1921	1927	AT~TATA-box
SiPTI1-2	Seita.2G116400.1	302	309	AAGAA-motif
SiPTI1-2	Seita.2G116400.1	708	714	MYB
SiPTI1-2	Seita.2G116400.1	799	805	MYB
SiPTI1-2	Seita.2G116400.1	1878	1884	A-box
SiPTI1-2	Seita.2G116400.1	1878	1884	CCGTCC-box
SiPTI1-2	Seita.2G116400.1	1143	1153	G-Box
SiPTI1-2	Seita.2G116400.1	1772	1778	G-Box
SiPTI1-2	Seita.2G116400.1	42	47	CAAT-box
SiPTI1-2	Seita.2G116400.1	53	58	CAAT-box
SiPTI1-2	Seita.2G116400.1	208	212	CAAT-box
SiPTI1-2	Seita.2G116400.1	333	337	CAAT-box
SiPTI1-2	Seita.2G116400.1	350	355	CAAT-box
SiPTI1-2	Seita.2G116400.1	351	355	CAAT-box
SiPTI1-2	Seita.2G116400.1	445	450	CAAT-box
SiPTI1-2	Seita.2G116400.1	500	504	CAAT-box
SiPTI1-2	Seita.2G116400.1	525	530	CAAT-box
SiPTI1-2	Seita.2G116400.1	565	570	CAAT-box
SiPTI1-2	Seita.2G116400.1	566	570	CAAT-box
SiPTI1-2	Seita.2G116400.1	622	627	CAAT-box
SiPTI1-2	Seita.2G116400.1	645	649	CAAT-box
SiPTI1-2	Seita.2G116400.1	650	655	CAAT-box
SiPTI1-2	Seita.2G116400.1	683	687	CAAT-box
SiPTI1-2	Seita.2G116400.1	695	700	CAAT-box
SiPTI1-2	Seita.2G116400.1	734	738	CAAT-box
SiPTI1-2	Seita.2G116400.1	755	759	CAAT-box
SiPTI1-2	Seita.2G116400.1	759	764	CAAT-box
SiPTI1-2	Seita.2G116400.1	760	764	CAAT-box
SiPTI1-2	Seita.2G116400.1	765	769	CAAT-box
SiPTI1-2	Seita.2G116400.1	834	839	CAAT-box
SiPTI1-2	Seita.2G116400.1	880	885	CAAT-box
SiPTI1-2	Seita.2G116400.1	881	885	CAAT-box
SiPTI1-2	Seita.2G116400.1	974	978	CAAT-box
SiPTI1-2	Seita.2G116400.1	1012	1016	CAAT-box
SiPTI1-2	Seita.2G116400.1	1108	1112	CAAT-box
SiPTI1-2	Seita.2G116400.1	1182	1187	CAAT-box
SiPTI1-2	Seita.2G116400.1	1210	1214	CAAT-box
SiPTI1-2	Seita.2G116400.1	1282	1287	CAAT-box
SiPTI1-2	Seita.2G116400.1	1306	1311	CAAT-box
SiPTI1-2	Seita.2G116400.1	1313	1317	CAAT-box
SiPTI1-2	Seita.2G116400.1	1315	1319	CAAT-box
SiPTI1-2	Seita.2G116400.1	1320	1324	CAAT-box
SiPTI1-2	Seita.2G116400.1	1406	1411	CAAT-box
SiPTI1-2	Seita.2G116400.1	1435	1439	CAAT-box
SiPTI1-2	Seita.2G116400.1	1507	1512	CAAT-box
SiPTI1-2	Seita.2G116400.1	1538	1542	CAAT-box
SiPTI1-2	Seita.2G116400.1	1540	1544	CAAT-box
SiPTI1-2	Seita.2G116400.1	1545	1549	CAAT-box
SiPTI1-2	Seita.2G116400.1	1619	1624	CAAT-box
SiPTI1-2	Seita.2G116400.1	1626	1630	CAAT-box
SiPTI1-2	Seita.2G116400.1	1628	1632	CAAT-box
SiPTI1-2	Seita.2G116400.1	1633	1637	CAAT-box
SiPTI1-2	Seita.2G116400.1	1746	1750	CAAT-box
SiPTI1-2	Seita.2G116400.1	1796	1801	CAAT-box
SiPTI1-2	Seita.2G116400.1	1797	1801	CAAT-box
SiPTI1-2	Seita.2G116400.1	1861	1865	CAAT-box
SiPTI1-2	Seita.2G116400.1	384	390	LTR
SiPTI1-2	Seita.2G116400.1	977	983	LTR
SiPTI1-2	Seita.2G116400.1	1654	1660	ABRE4
SiPTI1-2	Seita.2G116400.1	901	908	Myc
SiPTI1-2	Seita.2G116400.1	555	565	O2-site
SiPTI1-2	Seita.2G116400.1	109	115	MYC
SiPTI1-2	Seita.2G116400.1	111	117	MYC
SiPTI1-2	Seita.2G116400.1	524	530	MYC
SiPTI1-2	Seita.2G116400.1	621	627	MYC
SiPTI1-2	Seita.2G116400.1	834	840	MYC
SiPTI1-2	Seita.2G116400.1	1182	1188	MYC
SiPTI1-2	Seita.2G116400.1	1313	1319	MYC
SiPTI1-2	Seita.2G116400.1	1406	1412	MYC
SiPTI1-2	Seita.2G116400.1	1538	1544	MYC
SiPTI1-2	Seita.2G116400.1	1626	1632	MYC
SiPTI1-2	Seita.2G116400.1	1654	1659	ABRE
SiPTI1-2	Seita.2G116400.1	1773	1778	ABRE
SiPTI1-2	Seita.2G116400.1	708	714	Myb-binding site
SiPTI1-2	Seita.2G116400.1	799	805	Myb-binding site
SiPTI1-2	Seita.2G116400.1	294	304	3-AF1 binding site
SiPTI1-2	Seita.2G116400.1	120	125	as-1
SiPTI1-2	Seita.2G116400.1	687	692	as-1
SiPTI1-2	Seita.2G116400.1	1069	1074	as-1
SiPTI1-2	Seita.2G116400.1	1093	1098	as-1
SiPTI1-2	Seita.2G116400.1	120	125	CGTCA-motif
SiPTI1-2	Seita.2G116400.1	687	692	CGTCA-motif
SiPTI1-2	Seita.2G116400.1	1069	1074	CGTCA-motif
SiPTI1-2	Seita.2G116400.1	1093	1098	CGTCA-motif
SiPTI1-2	Seita.2G116400.1	1169	1176	P-box
SiPTI1-2	Seita.2G116400.1	93	99	TATA-box
SiPTI1-2	Seita.2G116400.1	95	99	TATA-box
SiPTI1-2	Seita.2G116400.1	280	286	TATA-box
SiPTI1-2	Seita.2G116400.1	281	286	TATA-box
SiPTI1-2	Seita.2G116400.1	282	286	TATA-box
SiPTI1-2	Seita.2G116400.1	850	854	TATA-box
SiPTI1-2	Seita.2G116400.1	905	910	TATA-box
SiPTI1-2	Seita.2G116400.1	906	910	TATA-box
SiPTI1-2	Seita.2G116400.1	944	948	TATA-box
SiPTI1-2	Seita.2G116400.1	999	1005	TATA-box
SiPTI1-2	Seita.2G116400.1	1000	1005	TATA-box
SiPTI1-2	Seita.2G116400.1	1001	1005	TATA-box
SiPTI1-2	Seita.2G116400.1	1171	1178	TATA-box
SiPTI1-2	Seita.2G116400.1	1237	1241	TATA-box
SiPTI1-2	Seita.2G116400.1	1462	1466	TATA-box
SiPTI1-2	Seita.2G116400.1	1748	1754	TATA-box
SiPTI1-2	Seita.2G116400.1	1750	1754	TATA-box
SiPTI1-2	Seita.2G116400.1	1756	1762	TATA-box
SiPTI1-2	Seita.2G116400.1	1757	1762	TATA-box
SiPTI1-2	Seita.2G116400.1	1758	1762	TATA-box
SiPTI1-2	Seita.2G116400.1	1913	1922	TATA-box
SiPTI1-2	Seita.2G116400.1	1916	1923	TATA-box
SiPTI1-2	Seita.2G116400.1	1917	1923	TATA-box
SiPTI1-2	Seita.2G116400.1	1918	1925	TATA-box
SiPTI1-2	Seita.2G116400.1	1919	1925	TATA-box
SiPTI1-2	Seita.2G116400.1	1920	1926	TATA-box
SiPTI1-2	Seita.2G116400.1	1921	1927	TATA-box
SiPTI1-2	Seita.2G116400.1	1922	1928	TATA-box
SiPTI1-2	Seita.2G116400.1	1923	1927	TATA-box
SiPTI1-2	Seita.2G116400.1	1412	1420	re2f-1
SiPTI1-2	Seita.2G116400.1	120	125	TGACG-motif
SiPTI1-2	Seita.2G116400.1	687	692	TGACG-motif
SiPTI1-2	Seita.2G116400.1	1069	1074	TGACG-motif
SiPTI1-2	Seita.2G116400.1	1093	1098	TGACG-motif
SiPTI1-2	Seita.2G116400.1	1016	1022	Box 4
SiPTI1-2	Seita.2G116400.1	1817	1823	Sp1
SiPTI1-2	Seita.2G116400.1	7	16	AT-rich sequence
SiPTI1-2	Seita.2G116400.1	221	229	WUN-motif
SiPTI1-2	Seita.2G116400.1	886	895	WUN-motif
SiPTI1-2	Seita.2G116400.1	487	493	DRE core
SiPTI1-2	Seita.2G116400.1	1654	1660	ABRE3a
SiPTI1-2	Seita.2G116400.1	242	247	STRE
SiPTI1-2	Seita.2G116400.1	1946	1951	STRE
SiPTI1-2	Seita.2G116400.1	1220	1226	TCT-motif
SiPTI1-2	Seita.2G116400.1	1445	1451	TCT-motif
SiPTI1-2	Seita.2G116400.1	170	179	TCA-element
SiPTI1-2	Seita.2G116400.1	722	731	TCA-element
SiPTI1-2	Seita.2G116400.1	1878	1884	CCGTCC motif
SiPTI1-3	Seita.2G271300.1	313	319	G-box
SiPTI1-3	Seita.2G271300.1	512	518	G-box
SiPTI1-3	Seita.2G271300.1	897	906	G-box
SiPTI1-3	Seita.2G271300.1	843	849	AT~TATA-box
SiPTI1-3	Seita.2G271300.1	1685	1691	GC-motif
SiPTI1-3	Seita.2G271300.1	1707	1713	GC-motif
SiPTI1-3	Seita.2G271300.1	1286	1293	AAGAA-motif
SiPTI1-3	Seita.2G271300.1	495	501	MYB
SiPTI1-3	Seita.2G271300.1	575	581	MYB
SiPTI1-3	Seita.2G271300.1	1056	1062	MYB
SiPTI1-3	Seita.2G271300.1	1375	1381	LTR
SiPTI1-3	Seita.2G271300.1	27	31	CAAT-box
SiPTI1-3	Seita.2G271300.1	40	44	CAAT-box
SiPTI1-3	Seita.2G271300.1	53	58	CAAT-box
SiPTI1-3	Seita.2G271300.1	64	68	CAAT-box
SiPTI1-3	Seita.2G271300.1	77	81	CAAT-box
SiPTI1-3	Seita.2G271300.1	126	130	CAAT-box
SiPTI1-3	Seita.2G271300.1	163	168	CAAT-box
SiPTI1-3	Seita.2G271300.1	201	206	CAAT-box
SiPTI1-3	Seita.2G271300.1	305	310	CAAT-box
SiPTI1-3	Seita.2G271300.1	461	466	CAAT-box
SiPTI1-3	Seita.2G271300.1	507	511	CAAT-box
SiPTI1-3	Seita.2G271300.1	646	650	CAAT-box
SiPTI1-3	Seita.2G271300.1	686	691	CAAT-box
SiPTI1-3	Seita.2G271300.1	714	719	CAAT-box
SiPTI1-3	Seita.2G271300.1	848	853	CAAT-box
SiPTI1-3	Seita.2G271300.1	872	877	CAAT-box
SiPTI1-3	Seita.2G271300.1	980	984	CAAT-box
SiPTI1-3	Seita.2G271300.1	1034	1039	CAAT-box
SiPTI1-3	Seita.2G271300.1	1040	1044	CAAT-box
SiPTI1-3	Seita.2G271300.1	1061	1066	CAAT-box
SiPTI1-3	Seita.2G271300.1	1124	1128	CAAT-box
SiPTI1-3	Seita.2G271300.1	1260	1265	CAAT-box
SiPTI1-3	Seita.2G271300.1	1417	1422	CAAT-box
SiPTI1-3	Seita.2G271300.1	1442	1446	CAAT-box
SiPTI1-3	Seita.2G271300.1	1461	1466	CAAT-box
SiPTI1-3	Seita.2G271300.1	1472	1476	CAAT-box
SiPTI1-3	Seita.2G271300.1	1483	1487	CAAT-box
SiPTI1-3	Seita.2G271300.1	1535	1539	CAAT-box
SiPTI1-3	Seita.2G271300.1	1324	1330	TGA-element
SiPTI1-3	Seita.2G271300.1	1405	1413	CARE
SiPTI1-3	Seita.2G271300.1	529	538	I-box
SiPTI1-3	Seita.2G271300.1	201	207	MYC
SiPTI1-3	Seita.2G271300.1	460	466	MYC
SiPTI1-3	Seita.2G271300.1	614	620	MYC
SiPTI1-3	Seita.2G271300.1	1060	1066	MYC
SiPTI1-3	Seita.2G271300.1	1947	1956	ABRE
SiPTI1-3	Seita.2G271300.1	495	501	Myb-binding site
SiPTI1-3	Seita.2G271300.1	479	485	Myb
SiPTI1-3	Seita.2G271300.1	919	924	as-1
SiPTI1-3	Seita.2G271300.1	1293	1298	as-1
SiPTI1-3	Seita.2G271300.1	919	924	CGTCA-motif
SiPTI1-3	Seita.2G271300.1	1293	1298	CGTCA-motif
SiPTI1-3	Seita.2G271300.1	1648	1654	ARE
SiPTI1-3	Seita.2G271300.1	131	136	TATA-box
SiPTI1-3	Seita.2G271300.1	132	136	TATA-box
SiPTI1-3	Seita.2G271300.1	627	634	TATA-box
SiPTI1-3	Seita.2G271300.1	689	695	TATA-box
SiPTI1-3	Seita.2G271300.1	690	695	TATA-box
SiPTI1-3	Seita.2G271300.1	691	695	TATA-box
SiPTI1-3	Seita.2G271300.1	843	849	TATA-box
SiPTI1-3	Seita.2G271300.1	844	850	TATA-box
SiPTI1-3	Seita.2G271300.1	845	849	TATA-box
SiPTI1-3	Seita.2G271300.1	970	977	TATA-box
SiPTI1-3	Seita.2G271300.1	1131	1138	TATA-box
SiPTI1-3	Seita.2G271300.1	1132	1138	TATA-box
SiPTI1-3	Seita.2G271300.1	1133	1138	TATA-box
SiPTI1-3	Seita.2G271300.1	1134	1138	TATA-box
SiPTI1-3	Seita.2G271300.1	258	267	TCA
SiPTI1-3	Seita.2G271300.1	919	924	TGACG-motif
SiPTI1-3	Seita.2G271300.1	1293	1298	TGACG-motif
SiPTI1-3	Seita.2G271300.1	1056	1062	MYB-like sequence
SiPTI1-3	Seita.2G271300.1	1710	1716	Sp1
SiPTI1-3	Seita.2G271300.1	1890	1896	Sp1
SiPTI1-3	Seita.2G271300.1	1076	1082	Box 4
SiPTI1-3	Seita.2G271300.1	166	173	box S
SiPTI1-3	Seita.2G271300.1	1221	1226	STRE
SiPTI1-3	Seita.2G271300.1	1156	1167	GATT-motif
SiPTI1-3	Seita.2G271300.1	1570	1578	RY-element
SiPTI1-3	Seita.2G271300.1	109	115	CAT-box
SiPTI1-3	Seita.2G271300.1	1797	1803	CAT-box
SiPTI1-4	Seita.3G053500.1	1702	1711	ATCT-motif
SiPTI1-4	Seita.3G053500.1	189	194	TATA-box
SiPTI1-4	Seita.3G053500.1	190	194	TATA-box
SiPTI1-4	Seita.3G053500.1	390	396	TATA-box
SiPTI1-4	Seita.3G053500.1	391	396	TATA-box
SiPTI1-4	Seita.3G053500.1	392	396	TATA-box
SiPTI1-4	Seita.3G053500.1	567	573	TATA-box
SiPTI1-4	Seita.3G053500.1	568	575	TATA-box
SiPTI1-4	Seita.3G053500.1	569	575	TATA-box
SiPTI1-4	Seita.3G053500.1	570	576	TATA-box
SiPTI1-4	Seita.3G053500.1	571	575	TATA-box
SiPTI1-4	Seita.3G053500.1	609	616	TATA-box
SiPTI1-4	Seita.3G053500.1	610	616	TATA-box
SiPTI1-4	Seita.3G053500.1	611	616	TATA-box
SiPTI1-4	Seita.3G053500.1	612	616	TATA-box
SiPTI1-4	Seita.3G053500.1	623	629	TATA-box
SiPTI1-4	Seita.3G053500.1	624	630	TATA-box
SiPTI1-4	Seita.3G053500.1	625	631	TATA-box
SiPTI1-4	Seita.3G053500.1	626	630	TATA-box
SiPTI1-4	Seita.3G053500.1	999	1003	TATA-box
SiPTI1-4	Seita.3G053500.1	1704	1710	TATA-box
SiPTI1-4	Seita.3G053500.1	1705	1710	TATA-box
SiPTI1-4	Seita.3G053500.1	1706	1710	TATA-box
SiPTI1-4	Seita.3G053500.1	1967	1973	TATA-box
SiPTI1-4	Seita.3G053500.1	1968	1974	TATA-box
SiPTI1-4	Seita.3G053500.1	1969	1973	TATA-box
SiPTI1-4	Seita.3G053500.1	138	143	CGTCA-motif
SiPTI1-4	Seita.3G053500.1	1780	1785	CGTCA-motif
SiPTI1-4	Seita.3G053500.1	1906	1911	CGTCA-motif
SiPTI1-4	Seita.3G053500.1	1805	1811	Myb
SiPTI1-4	Seita.3G053500.1	1955	1961	Myb
SiPTI1-4	Seita.3G053500.1	872	882	3-AF1 binding site
SiPTI1-4	Seita.3G053500.1	75	81	CCAAT-box
SiPTI1-4	Seita.3G053500.1	138	143	as-1
SiPTI1-4	Seita.3G053500.1	1780	1785	as-1
SiPTI1-4	Seita.3G053500.1	1906	1911	as-1
SiPTI1-4	Seita.3G053500.1	1020	1026	MYC
SiPTI1-4	Seita.3G053500.1	1309	1315	MYC
SiPTI1-4	Seita.3G053500.1	1863	1869	MYC
SiPTI1-4	Seita.3G053500.1	1388	1393	ABRE
SiPTI1-4	Seita.3G053500.1	1798	1803	ABRE
SiPTI1-4	Seita.3G053500.1	876	883	Myc
SiPTI1-4	Seita.3G053500.1	1353	1359	MYB
SiPTI1-4	Seita.3G053500.1	1497	1503	MYB
SiPTI1-4	Seita.3G053500.1	970	976	A-box
SiPTI1-4	Seita.3G053500.1	970	976	CCGTCC-box
SiPTI1-4	Seita.3G053500.1	1388	1394	G-Box
SiPTI1-4	Seita.3G053500.1	63	67	CAAT-box
SiPTI1-4	Seita.3G053500.1	132	136	CAAT-box
SiPTI1-4	Seita.3G053500.1	194	199	CAAT-box
SiPTI1-4	Seita.3G053500.1	201	205	CAAT-box
SiPTI1-4	Seita.3G053500.1	233	237	CAAT-box
SiPTI1-4	Seita.3G053500.1	249	254	CAAT-box
SiPTI1-4	Seita.3G053500.1	250	254	CAAT-box
SiPTI1-4	Seita.3G053500.1	305	309	CAAT-box
SiPTI1-4	Seita.3G053500.1	337	341	CAAT-box
SiPTI1-4	Seita.3G053500.1	374	378	CAAT-box
SiPTI1-4	Seita.3G053500.1	398	403	CAAT-box
SiPTI1-4	Seita.3G053500.1	530	534	CAAT-box
SiPTI1-4	Seita.3G053500.1	598	602	CAAT-box
SiPTI1-4	Seita.3G053500.1	606	611	CAAT-box
SiPTI1-4	Seita.3G053500.1	620	625	CAAT-box
SiPTI1-4	Seita.3G053500.1	629	633	CAAT-box
SiPTI1-4	Seita.3G053500.1	651	655	CAAT-box
SiPTI1-4	Seita.3G053500.1	663	667	CAAT-box
SiPTI1-4	Seita.3G053500.1	854	858	CAAT-box
SiPTI1-4	Seita.3G053500.1	882	887	CAAT-box
SiPTI1-4	Seita.3G053500.1	948	952	CAAT-box
SiPTI1-4	Seita.3G053500.1	1397	1401	CAAT-box
SiPTI1-4	Seita.3G053500.1	1513	1517	CAAT-box
SiPTI1-4	Seita.3G053500.1	1564	1568	CAAT-box
SiPTI1-4	Seita.3G053500.1	1691	1696	CAAT-box
SiPTI1-4	Seita.3G053500.1	1734	1738	CAAT-box
SiPTI1-4	Seita.3G053500.1	1758	1762	CAAT-box
SiPTI1-4	Seita.3G053500.1	1777	1782	CAAT-box
SiPTI1-4	Seita.3G053500.1	1852	1857	CAAT-box
SiPTI1-4	Seita.3G053500.1	64	70	W box
SiPTI1-4	Seita.3G053500.1	1802	1808	W box
SiPTI1-4	Seita.3G053500.1	1375	1381	GC-motif
SiPTI1-4	Seita.3G053500.1	1423	1429	GC-motif
SiPTI1-4	Seita.3G053500.1	1471	1480	GC-motif
SiPTI1-4	Seita.3G053500.1	217	226	AAGAA-motif
SiPTI1-4	Seita.3G053500.1	311	318	AAGAA-motif
SiPTI1-4	Seita.3G053500.1	401	410	AAGAA-motif
SiPTI1-4	Seita.3G053500.1	556	563	AAGAA-motif
SiPTI1-4	Seita.3G053500.1	729	738	AAGAA-motif
SiPTI1-4	Seita.3G053500.1	75	81	MYB recognition site
SiPTI1-4	Seita.3G053500.1	1386	1395	G-box
SiPTI1-4	Seita.3G053500.1	1797	1803	G-box
SiPTI1-4	Seita.3G053500.1	569	575	AT~TATA-box
SiPTI1-4	Seita.3G053500.1	624	630	AT~TATA-box
SiPTI1-4	Seita.3G053500.1	1967	1973	AT~TATA-box
SiPTI1-4	Seita.3G053500.1	1805	1811	MBS
SiPTI1-4	Seita.3G053500.1	1955	1961	MBS
SiPTI1-4	Seita.3G053500.1	576	582	TCT-motif
SiPTI1-4	Seita.3G053500.1	970	976	CCGTCC motif
SiPTI1-4	Seita.3G053500.1	781	786	STRE
SiPTI1-4	Seita.3G053500.1	1157	1162	STRE
SiPTI1-4	Seita.3G053500.1	1163	1168	STRE
SiPTI1-4	Seita.3G053500.1	1589	1594	STRE
SiPTI1-4	Seita.3G053500.1	1012	1019	AuxRR-core
SiPTI1-4	Seita.3G053500.1	452	459	TCCC-motif
SiPTI1-4	Seita.3G053500.1	1528	1535	TCCC-motif
SiPTI1-4	Seita.3G053500.1	1081	1087	DRE core
SiPTI1-4	Seita.3G053500.1	1240	1246	DRE core
SiPTI1-4	Seita.3G053500.1	1115	1121	Sp1
SiPTI1-4	Seita.3G053500.1	1186	1192	Sp1
SiPTI1-4	Seita.3G053500.1	1250	1256	Sp1
SiPTI1-4	Seita.3G053500.1	1324	1330	Sp1
SiPTI1-4	Seita.3G053500.1	1361	1367	Sp1
SiPTI1-4	Seita.3G053500.1	34	40	Box 4
SiPTI1-4	Seita.3G053500.1	138	143	TGACG-motif
SiPTI1-4	Seita.3G053500.1	1780	1785	TGACG-motif
SiPTI1-4	Seita.3G053500.1	1906	1911	TGACG-motif
SiPTI1-4	Seita.3G053500.1	1037	1046	TCA
SiPTI1-4	Seita.3G053500.1	291	299	AE-box
SiPTI1-4	Seita.3G053500.1	559	567	AE-box
SiPTI1-5	Seita.5G023100.1	78	84	MYB recognition site
SiPTI1-5	Seita.5G023100.1	1170	1176	MYB recognition site
SiPTI1-5	Seita.5G023100.1	1615	1621	MYB recognition site
SiPTI1-5	Seita.5G023100.1	43	52	circadian
SiPTI1-5	Seita.5G023100.1	674	680	AT~TATA-box
SiPTI1-5	Seita.5G023100.1	812	818	AT~TATA-box
SiPTI1-5	Seita.5G023100.1	135	141	G-box
SiPTI1-5	Seita.5G023100.1	738	746	G-box
SiPTI1-5	Seita.5G023100.1	1221	1227	G-box
SiPTI1-5	Seita.5G023100.1	1495	1501	G-box
SiPTI1-5	Seita.5G023100.1	1535	1541	G-box
SiPTI1-5	Seita.5G023100.1	1675	1681	G-box
SiPTI1-5	Seita.5G023100.1	1976	1984	CARE
SiPTI1-5	Seita.5G023100.1	1046	1056	I-box
SiPTI1-5	Seita.5G023100.1	135	141	ABRE4
SiPTI1-5	Seita.5G023100.1	1495	1501	ABRE4
SiPTI1-5	Seita.5G023100.1	1535	1541	ABRE4
SiPTI1-5	Seita.5G023100.1	276	285	O2-site
SiPTI1-5	Seita.5G023100.1	1413	1419	MYB
SiPTI1-5	Seita.5G023100.1	1529	1535	MYB
SiPTI1-5	Seita.5G023100.1	1709	1715	MYB
SiPTI1-5	Seita.5G023100.1	1268	1274	A-box
SiPTI1-5	Seita.5G023100.1	1268	1274	CCGTCC-box
SiPTI1-5	Seita.5G023100.1	738	744	G-Box
SiPTI1-5	Seita.5G023100.1	1675	1681	G-Box
SiPTI1-5	Seita.5G023100.1	13	19	W box
SiPTI1-5	Seita.5G023100.1	131	135	CAAT-box
SiPTI1-5	Seita.5G023100.1	157	162	CAAT-box
SiPTI1-5	Seita.5G023100.1	216	220	CAAT-box
SiPTI1-5	Seita.5G023100.1	238	242	CAAT-box
SiPTI1-5	Seita.5G023100.1	261	266	CAAT-box
SiPTI1-5	Seita.5G023100.1	262	266	CAAT-box
SiPTI1-5	Seita.5G023100.1	270	274	CAAT-box
SiPTI1-5	Seita.5G023100.1	275	279	CAAT-box
SiPTI1-5	Seita.5G023100.1	290	298	CAAT-box
SiPTI1-5	Seita.5G023100.1	291	296	CAAT-box
SiPTI1-5	Seita.5G023100.1	292	296	CAAT-box
SiPTI1-5	Seita.5G023100.1	367	371	CAAT-box
SiPTI1-5	Seita.5G023100.1	396	401	CAAT-box
SiPTI1-5	Seita.5G023100.1	397	401	CAAT-box
SiPTI1-5	Seita.5G023100.1	401	405	CAAT-box
SiPTI1-5	Seita.5G023100.1	420	424	CAAT-box
SiPTI1-5	Seita.5G023100.1	437	442	CAAT-box
SiPTI1-5	Seita.5G023100.1	492	496	CAAT-box
SiPTI1-5	Seita.5G023100.1	608	613	CAAT-box
SiPTI1-5	Seita.5G023100.1	635	639	CAAT-box
SiPTI1-5	Seita.5G023100.1	721	725	CAAT-box
SiPTI1-5	Seita.5G023100.1	893	898	CAAT-box
SiPTI1-5	Seita.5G023100.1	935	939	CAAT-box
SiPTI1-5	Seita.5G023100.1	937	942	CAAT-box
SiPTI1-5	Seita.5G023100.1	951	955	CAAT-box
SiPTI1-5	Seita.5G023100.1	963	968	CAAT-box
SiPTI1-5	Seita.5G023100.1	1052	1057	CAAT-box
SiPTI1-5	Seita.5G023100.1	1053	1057	CAAT-box
SiPTI1-5	Seita.5G023100.1	1502	1506	CAAT-box
SiPTI1-5	Seita.5G023100.1	1611	1615	CAAT-box
SiPTI1-5	Seita.5G023100.1	1635	1640	CAAT-box
SiPTI1-5	Seita.5G023100.1	1663	1667	CAAT-box
SiPTI1-5	Seita.5G023100.1	1699	1703	CAAT-box
SiPTI1-5	Seita.5G023100.1	1850	1855	CAAT-box
SiPTI1-5	Seita.5G023100.1	1917	1921	CAAT-box
SiPTI1-5	Seita.5G023100.1	1932	1937	CAAT-box
SiPTI1-5	Seita.5G023100.1	17	26	H-box
SiPTI1-5	Seita.5G023100.1	514	522	dOCT
SiPTI1-5	Seita.5G023100.1	1182	1189	DRE1
SiPTI1-5	Seita.5G023100.1	830	837	MRE
SiPTI1-5	Seita.5G023100.1	1621	1627	Myb
SiPTI1-5	Seita.5G023100.1	1888	1894	Myb
SiPTI1-5	Seita.5G023100.1	78	84	CCAAT-box
SiPTI1-5	Seita.5G023100.1	1170	1176	CCAAT-box
SiPTI1-5	Seita.5G023100.1	1615	1621	CCAAT-box
SiPTI1-5	Seita.5G023100.1	223	228	as-1
SiPTI1-5	Seita.5G023100.1	1377	1382	as-1
SiPTI1-5	Seita.5G023100.1	1987	1992	as-1
SiPTI1-5	Seita.5G023100.1	186	192	MYC
SiPTI1-5	Seita.5G023100.1	608	614	MYC
SiPTI1-5	Seita.5G023100.1	693	699	MYC
SiPTI1-5	Seita.5G023100.1	988	994	MYC
SiPTI1-5	Seita.5G023100.1	135	140	ABRE
SiPTI1-5	Seita.5G023100.1	738	743	ABRE
SiPTI1-5	Seita.5G023100.1	1496	1501	ABRE
SiPTI1-5	Seita.5G023100.1	1536	1541	ABRE
SiPTI1-5	Seita.5G023100.1	1675	1681	ABRE
SiPTI1-5	Seita.5G023100.1	1676	1681	ABRE
SiPTI1-5	Seita.5G023100.1	1821	1830	ABRE
SiPTI1-5	Seita.5G023100.1	1529	1535	Myb-binding site
SiPTI1-5	Seita.5G023100.1	1528	1535	GARE-motif
SiPTI1-5	Seita.5G023100.1	84	88	TATA-box
SiPTI1-5	Seita.5G023100.1	123	127	TATA-box
SiPTI1-5	Seita.5G023100.1	432	438	TATA-box
SiPTI1-5	Seita.5G023100.1	433	438	TATA-box
SiPTI1-5	Seita.5G023100.1	434	438	TATA-box
SiPTI1-5	Seita.5G023100.1	547	553	TATA-box
SiPTI1-5	Seita.5G023100.1	548	553	TATA-box
SiPTI1-5	Seita.5G023100.1	549	553	TATA-box
SiPTI1-5	Seita.5G023100.1	637	643	TATA-box
SiPTI1-5	Seita.5G023100.1	638	642	TATA-box
SiPTI1-5	Seita.5G023100.1	658	667	TATA-box
SiPTI1-5	Seita.5G023100.1	660	666	TATA-box
SiPTI1-5	Seita.5G023100.1	661	666	TATA-box
SiPTI1-5	Seita.5G023100.1	662	666	TATA-box
SiPTI1-5	Seita.5G023100.1	674	680	TATA-box
SiPTI1-5	Seita.5G023100.1	676	680	TATA-box
SiPTI1-5	Seita.5G023100.1	812	818	TATA-box
SiPTI1-5	Seita.5G023100.1	814	818	TATA-box
SiPTI1-5	Seita.5G023100.1	923	927	TATA-box
SiPTI1-5	Seita.5G023100.1	1631	1637	TATA-box
SiPTI1-5	Seita.5G023100.1	1632	1636	TATA-box
SiPTI1-5	Seita.5G023100.1	1922	1928	TATA-box
SiPTI1-5	Seita.5G023100.1	1923	1927	TATA-box
SiPTI1-5	Seita.5G023100.1	223	228	CGTCA-motif
SiPTI1-5	Seita.5G023100.1	1377	1382	CGTCA-motif
SiPTI1-5	Seita.5G023100.1	1987	1992	CGTCA-motif
SiPTI1-5	Seita.5G023100.1	1788	1794	ARE
SiPTI1-5	Seita.5G023100.1	1837	1846	TCA
SiPTI1-5	Seita.5G023100.1	1574	1580	Box 4
SiPTI1-5	Seita.5G023100.1	1099	1105	Sp1
SiPTI1-5	Seita.5G023100.1	1164	1170	Sp1
SiPTI1-5	Seita.5G023100.1	1190	1196	Sp1
SiPTI1-5	Seita.5G023100.1	1178	1185	box S
SiPTI1-5	Seita.5G023100.1	223	228	TGACG-motif
SiPTI1-5	Seita.5G023100.1	1377	1382	TGACG-motif
SiPTI1-5	Seita.5G023100.1	1987	1992	TGACG-motif
SiPTI1-5	Seita.5G023100.1	1723	1728	STRE
SiPTI1-5	Seita.5G023100.1	1046	1055	LAMP-element
SiPTI1-5	Seita.5G023100.1	135	141	ABRE3a
SiPTI1-5	Seita.5G023100.1	1495	1501	ABRE3a
SiPTI1-5	Seita.5G023100.1	1535	1541	ABRE3a
SiPTI1-5	Seita.5G023100.1	1621	1627	MBS
SiPTI1-5	Seita.5G023100.1	591	597	TCT-motif
SiPTI1-5	Seita.5G023100.1	1268	1274	CCGTCC motif
SiPTI1-6	Seita.5G030900.1	1948	1955	TCCC-motif
SiPTI1-6	Seita.5G030900.1	611	620	AT-rich sequence
SiPTI1-6	Seita.5G030900.1	1704	1713	TCA-element
SiPTI1-6	Seita.5G030900.1	741	747	TCT-motif
SiPTI1-6	Seita.5G030900.1	1937	1943	TCT-motif
SiPTI1-6	Seita.5G030900.1	1138	1144	CAT-box
SiPTI1-6	Seita.5G030900.1	150	156	MBS
SiPTI1-6	Seita.5G030900.1	696	701	ABRE
SiPTI1-6	Seita.5G030900.1	1043	1048	ABRE
SiPTI1-6	Seita.5G030900.1	543	549	Myb-binding site
SiPTI1-6	Seita.5G030900.1	372	378	MYC
SiPTI1-6	Seita.5G030900.1	1054	1060	MYC
SiPTI1-6	Seita.5G030900.1	1350	1356	MYC
SiPTI1-6	Seita.5G030900.1	877	882	as-1
SiPTI1-6	Seita.5G030900.1	150	156	Myb
SiPTI1-6	Seita.5G030900.1	943	949	Myb
SiPTI1-6	Seita.5G030900.1	877	882	CGTCA-motif
SiPTI1-6	Seita.5G030900.1	195	201	ARE
SiPTI1-6	Seita.5G030900.1	1019	1025	ARE
SiPTI1-6	Seita.5G030900.1	1837	1843	ARE
SiPTI1-6	Seita.5G030900.1	29	35	GC-motif
SiPTI1-6	Seita.5G030900.1	248	257	AAGAA-motif
SiPTI1-6	Seita.5G030900.1	1103	1110	AAGAA-motif
SiPTI1-6	Seita.5G030900.1	1970	1979	AAGAA-motif
SiPTI1-6	Seita.5G030900.1	543	549	MYB
SiPTI1-6	Seita.5G030900.1	1361	1367	MYB
SiPTI1-6	Seita.5G030900.1	696	702	G-Box
SiPTI1-6	Seita.5G030900.1	1042	1048	G-Box
SiPTI1-6	Seita.5G030900.1	1877	1884	Myc
SiPTI1-6	Seita.5G030900.1	1624	1634	O2-site
SiPTI1-6	Seita.5G030900.1	108	113	STRE
SiPTI1-6	Seita.5G030900.1	1361	1367	MYB-like sequence
SiPTI1-6	Seita.5G030900.1	877	882	TGACG-motif
SiPTI1-6	Seita.5G030900.1	667	673	Box 4
SiPTI1-6	Seita.5G030900.1	788	794	Box 4
SiPTI1-6	Seita.5G030900.1	918	924	Box 4
SiPTI1-6	Seita.5G030900.1	211	217	Sp1
SiPTI1-6	Seita.5G030900.1	997	1003	CCAAT-box
SiPTI1-6	Seita.5G030900.1	1840	1846	WRE3
SiPTI1-6	Seita.5G030900.1	1516	1524	ERE
SiPTI1-6	Seita.5G030900.1	1542	1550	ERE
SiPTI1-6	Seita.5G030900.1	1778	1786	ERE
SiPTI1-6	Seita.5G030900.1	1873	1884	3-AF1 binding site
SiPTI1-6	Seita.5G030900.1	169	176	GCN4_motif
SiPTI1-6	Seita.5G030900.1	404	410	TATA-box
SiPTI1-6	Seita.5G030900.1	405	411	TATA-box
SiPTI1-6	Seita.5G030900.1	406	412	TATA-box
SiPTI1-6	Seita.5G030900.1	407	411	TATA-box
SiPTI1-6	Seita.5G030900.1	418	424	TATA-box
SiPTI1-6	Seita.5G030900.1	419	424	TATA-box
SiPTI1-6	Seita.5G030900.1	420	424	TATA-box
SiPTI1-6	Seita.5G030900.1	425	434	TATA-box
SiPTI1-6	Seita.5G030900.1	426	433	TATA-box
SiPTI1-6	Seita.5G030900.1	427	433	TATA-box
SiPTI1-6	Seita.5G030900.1	428	433	TATA-box
SiPTI1-6	Seita.5G030900.1	429	433	TATA-box
SiPTI1-6	Seita.5G030900.1	459	465	TATA-box
SiPTI1-6	Seita.5G030900.1	460	465	TATA-box
SiPTI1-6	Seita.5G030900.1	461	465	TATA-box
SiPTI1-6	Seita.5G030900.1	465	471	TATA-box
SiPTI1-6	Seita.5G030900.1	466	472	TATA-box
SiPTI1-6	Seita.5G030900.1	467	473	TATA-box
SiPTI1-6	Seita.5G030900.1	468	472	TATA-box
SiPTI1-6	Seita.5G030900.1	501	505	TATA-box
SiPTI1-6	Seita.5G030900.1	654	660	TATA-box
SiPTI1-6	Seita.5G030900.1	655	659	TATA-box
SiPTI1-6	Seita.5G030900.1	662	668	TATA-box
SiPTI1-6	Seita.5G030900.1	663	668	TATA-box
SiPTI1-6	Seita.5G030900.1	664	668	TATA-box
SiPTI1-6	Seita.5G030900.1	710	714	TATA-box
SiPTI1-6	Seita.5G030900.1	714	720	TATA-box
SiPTI1-6	Seita.5G030900.1	715	720	TATA-box
SiPTI1-6	Seita.5G030900.1	716	720	TATA-box
SiPTI1-6	Seita.5G030900.1	813	817	TATA-box
SiPTI1-6	Seita.5G030900.1	1394	1400	TATA-box
SiPTI1-6	Seita.5G030900.1	1395	1400	TATA-box
SiPTI1-6	Seita.5G030900.1	1396	1400	TATA-box
SiPTI1-6	Seita.5G030900.1	1497	1503	TATA-box
SiPTI1-6	Seita.5G030900.1	1499	1503	TATA-box
SiPTI1-6	Seita.5G030900.1	1665	1669	TATA-box
SiPTI1-6	Seita.5G030900.1	543	550	GARE-motif
SiPTI1-6	Seita.5G030900.1	405	411	AT~TATA-box
SiPTI1-6	Seita.5G030900.1	466	472	AT~TATA-box
SiPTI1-6	Seita.5G030900.1	136	142	G-box
SiPTI1-6	Seita.5G030900.1	446	452	G-box
SiPTI1-6	Seita.5G030900.1	1676	1686	AT-rich element
SiPTI1-6	Seita.5G030900.1	651	660	circadian
SiPTI1-6	Seita.5G030900.1	997	1003	MYB recognition site
SiPTI1-6	Seita.5G030900.1	1362	1368	GT1-motif
SiPTI1-6	Seita.5G030900.1	334	339	CAAT-box
SiPTI1-6	Seita.5G030900.1	373	378	CAAT-box
SiPTI1-6	Seita.5G030900.1	451	456	CAAT-box
SiPTI1-6	Seita.5G030900.1	494	498	CAAT-box
SiPTI1-6	Seita.5G030900.1	534	538	CAAT-box
SiPTI1-6	Seita.5G030900.1	557	561	CAAT-box
SiPTI1-6	Seita.5G030900.1	564	569	CAAT-box
SiPTI1-6	Seita.5G030900.1	570	574	CAAT-box
SiPTI1-6	Seita.5G030900.1	607	611	CAAT-box
SiPTI1-6	Seita.5G030900.1	620	625	CAAT-box
SiPTI1-6	Seita.5G030900.1	623	627	CAAT-box
SiPTI1-6	Seita.5G030900.1	633	637	CAAT-box
SiPTI1-6	Seita.5G030900.1	651	656	CAAT-box
SiPTI1-6	Seita.5G030900.1	753	757	CAAT-box
SiPTI1-6	Seita.5G030900.1	768	773	CAAT-box
SiPTI1-6	Seita.5G030900.1	798	803	CAAT-box
SiPTI1-6	Seita.5G030900.1	828	833	CAAT-box
SiPTI1-6	Seita.5G030900.1	935	939	CAAT-box
SiPTI1-6	Seita.5G030900.1	1055	1060	CAAT-box
SiPTI1-6	Seita.5G030900.1	1243	1247	CAAT-box
SiPTI1-6	Seita.5G030900.1	1351	1356	CAAT-box
SiPTI1-6	Seita.5G030900.1	1384	1388	CAAT-box
SiPTI1-6	Seita.5G030900.1	1414	1419	CAAT-box
SiPTI1-6	Seita.5G030900.1	1415	1419	CAAT-box
SiPTI1-6	Seita.5G030900.1	1440	1444	CAAT-box
SiPTI1-6	Seita.5G030900.1	1461	1466	CAAT-box
SiPTI1-6	Seita.5G030900.1	1469	1473	CAAT-box
SiPTI1-6	Seita.5G030900.1	1478	1482	CAAT-box
SiPTI1-6	Seita.5G030900.1	1494	1498	CAAT-box
SiPTI1-6	Seita.5G030900.1	1616	1621	CAAT-box
SiPTI1-6	Seita.5G030900.1	1917	1921	CAAT-box
SiPTI1-6	Seita.5G030900.1	1960	1965	CAAT-box
SiPTI1-6	Seita.5G030900.1	1040	1049	Box II
SiPTI1-7	Seita.5G154400.1	1292	1299	box S
SiPTI1-7	Seita.5G154400.1	382	388	Sp1
SiPTI1-7	Seita.5G154400.1	1807	1813	Sp1
SiPTI1-7	Seita.5G154400.1	689	695	Box 4
SiPTI1-7	Seita.5G154400.1	185	190	TGACG-motif
SiPTI1-7	Seita.5G154400.1	677	682	TGACG-motif
SiPTI1-7	Seita.5G154400.1	1968	1973	TGACG-motif
SiPTI1-7	Seita.5G154400.1	940	949	TCA
SiPTI1-7	Seita.5G154400.1	203	209	CAT-box
SiPTI1-7	Seita.5G154400.1	486	492	MBS
SiPTI1-7	Seita.5G154400.1	1780	1786	MBS
SiPTI1-7	Seita.5G154400.1	239	245	CCGTCC motif
SiPTI1-7	Seita.5G154400.1	623	629	CCGTCC motif
SiPTI1-7	Seita.5G154400.1	663	672	CTAG-motif
SiPTI1-7	Seita.5G154400.1	1359	1368	TCA-element
SiPTI1-7	Seita.5G154400.1	1973	1982	TCA-element
SiPTI1-7	Seita.5G154400.1	492	497	STRE
SiPTI1-7	Seita.5G154400.1	876	881	STRE
SiPTI1-7	Seita.5G154400.1	1626	1631	STRE
SiPTI1-7	Seita.5G154400.1	1800	1805	STRE
SiPTI1-7	Seita.5G154400.1	1887	1892	STRE
SiPTI1-7	Seita.5G154400.1	974	981	TCCC-motif
SiPTI1-7	Seita.5G154400.1	719	725	ABRE3a
SiPTI1-7	Seita.5G154400.1	1257	1263	DRE core
SiPTI1-7	Seita.5G154400.1	806	815	WUN-motif
SiPTI1-7	Seita.5G154400.1	807	815	WUN-motif
SiPTI1-7	Seita.5G154400.1	719	725	ABRE4
SiPTI1-7	Seita.5G154400.1	1274	1280	W box
SiPTI1-7	Seita.5G154400.1	58	63	CAAT-box
SiPTI1-7	Seita.5G154400.1	73	77	CAAT-box
SiPTI1-7	Seita.5G154400.1	269	274	CAAT-box
SiPTI1-7	Seita.5G154400.1	270	274	CAAT-box
SiPTI1-7	Seita.5G154400.1	334	339	CAAT-box
SiPTI1-7	Seita.5G154400.1	759	763	CAAT-box
SiPTI1-7	Seita.5G154400.1	839	843	CAAT-box
SiPTI1-7	Seita.5G154400.1	1007	1011	CAAT-box
SiPTI1-7	Seita.5G154400.1	1013	1017	CAAT-box
SiPTI1-7	Seita.5G154400.1	1187	1192	CAAT-box
SiPTI1-7	Seita.5G154400.1	1250	1255	CAAT-box
SiPTI1-7	Seita.5G154400.1	1251	1255	CAAT-box
SiPTI1-7	Seita.5G154400.1	1279	1284	CAAT-box
SiPTI1-7	Seita.5G154400.1	1280	1284	CAAT-box
SiPTI1-7	Seita.5G154400.1	1468	1473	CAAT-box
SiPTI1-7	Seita.5G154400.1	1661	1666	CAAT-box
SiPTI1-7	Seita.5G154400.1	1662	1666	CAAT-box
SiPTI1-7	Seita.5G154400.1	1664	1669	CAAT-box
SiPTI1-7	Seita.5G154400.1	1704	1709	CAAT-box
SiPTI1-7	Seita.5G154400.1	1894	1898	CAAT-box
SiPTI1-7	Seita.5G154400.1	1331	1337	MYB
SiPTI1-7	Seita.5G154400.1	1788	1794	MYB
SiPTI1-7	Seita.5G154400.1	239	245	A-box
SiPTI1-7	Seita.5G154400.1	623	629	A-box
SiPTI1-7	Seita.5G154400.1	239	245	CCGTCC-box
SiPTI1-7	Seita.5G154400.1	623	629	CCGTCC-box
SiPTI1-7	Seita.5G154400.1	39	48	GC-motif
SiPTI1-7	Seita.5G154400.1	368	374	G-box
SiPTI1-7	Seita.5G154400.1	678	684	G-box
SiPTI1-7	Seita.5G154400.1	718	726	G-box
SiPTI1-7	Seita.5G154400.1	719	725	G-box
SiPTI1-7	Seita.5G154400.1	1829	1835	G-box
SiPTI1-7	Seita.5G154400.1	418	422	TATA-box
SiPTI1-7	Seita.5G154400.1	443	447	TATA-box
SiPTI1-7	Seita.5G154400.1	1161	1165	TATA-box
SiPTI1-7	Seita.5G154400.1	1168	1172	TATA-box
SiPTI1-7	Seita.5G154400.1	1418	1424	TATA-box
SiPTI1-7	Seita.5G154400.1	1419	1424	TATA-box
SiPTI1-7	Seita.5G154400.1	1420	1424	TATA-box
SiPTI1-7	Seita.5G154400.1	1331	1338	GARE-motif
SiPTI1-7	Seita.5G154400.1	1788	1795	GARE-motif
SiPTI1-7	Seita.5G154400.1	1597	1604	P-box
SiPTI1-7	Seita.5G154400.1	185	190	CGTCA-motif
SiPTI1-7	Seita.5G154400.1	677	682	CGTCA-motif
SiPTI1-7	Seita.5G154400.1	1968	1973	CGTCA-motif
SiPTI1-7	Seita.5G154400.1	297	303	ARE
SiPTI1-7	Seita.5G154400.1	729	735	ARE
SiPTI1-7	Seita.5G154400.1	766	772	ARE
SiPTI1-7	Seita.5G154400.1	775	781	ARE
SiPTI1-7	Seita.5G154400.1	1747	1753	ARE
SiPTI1-7	Seita.5G154400.1	243	249	WRE3
SiPTI1-7	Seita.5G154400.1	185	190	as-1
SiPTI1-7	Seita.5G154400.1	677	682	as-1
SiPTI1-7	Seita.5G154400.1	1968	1973	as-1
SiPTI1-7	Seita.5G154400.1	998	1006	ERE
SiPTI1-7	Seita.5G154400.1	23	32	TC-rich repeats
SiPTI1-7	Seita.5G154400.1	486	492	Myb
SiPTI1-7	Seita.5G154400.1	1780	1786	Myb
SiPTI1-7	Seita.5G154400.1	225	234	ABRE
SiPTI1-7	Seita.5G154400.1	679	684	ABRE
SiPTI1-7	Seita.5G154400.1	719	724	ABRE
SiPTI1-7	Seita.5G154400.1	1331	1337	Myb-binding site
SiPTI1-7	Seita.5G154400.1	1788	1794	Myb-binding site
SiPTI1-7	Seita.5G154400.1	58	64	MYC
SiPTI1-7	Seita.5G154400.1	700	706	MYC
SiPTI1-7	Seita.5G154400.1	1468	1474	MYC
SiPTI1-7	Seita.5G154400.1	1662	1668	MYC
SiPTI1-8	Seita.5G358000.1	309	314	ABRE
SiPTI1-8	Seita.5G358000.1	477	482	ABRE
SiPTI1-8	Seita.5G358000.1	643	650	ABRE
SiPTI1-8	Seita.5G358000.1	718	723	ABRE
SiPTI1-8	Seita.5G358000.1	1062	1068	ABRE
SiPTI1-8	Seita.5G358000.1	1063	1068	ABRE
SiPTI1-8	Seita.5G358000.1	1530	1535	ABRE
SiPTI1-8	Seita.5G358000.1	1544	1549	ABRE
SiPTI1-8	Seita.5G358000.1	1605	1611	ABRE
SiPTI1-8	Seita.5G358000.1	1606	1611	ABRE
SiPTI1-8	Seita.5G358000.1	1878	1883	ABRE
SiPTI1-8	Seita.5G358000.1	1125	1131	Myb
SiPTI1-8	Seita.5G358000.1	1682	1688	CCAAT-box
SiPTI1-8	Seita.5G358000.1	1870	1876	CCAAT-box
SiPTI1-8	Seita.5G358000.1	779	784	as-1
SiPTI1-8	Seita.5G358000.1	1327	1332	as-1
SiPTI1-8	Seita.5G358000.1	1410	1415	as-1
SiPTI1-8	Seita.5G358000.1	779	784	CGTCA-motif
SiPTI1-8	Seita.5G358000.1	1327	1332	CGTCA-motif
SiPTI1-8	Seita.5G358000.1	1410	1415	CGTCA-motif
SiPTI1-8	Seita.5G358000.1	796	802	ARE
SiPTI1-8	Seita.5G358000.1	501	510	ATCT-motif
SiPTI1-8	Seita.5G358000.1	49	58	TATA-box
SiPTI1-8	Seita.5G358000.1	50	57	TATA-box
SiPTI1-8	Seita.5G358000.1	51	57	TATA-box
SiPTI1-8	Seita.5G358000.1	52	59	TATA-box
SiPTI1-8	Seita.5G358000.1	53	59	TATA-box
SiPTI1-8	Seita.5G358000.1	54	60	TATA-box
SiPTI1-8	Seita.5G358000.1	55	59	TATA-box
SiPTI1-8	Seita.5G358000.1	144	148	TATA-box
SiPTI1-8	Seita.5G358000.1	244	249	TATA-box
SiPTI1-8	Seita.5G358000.1	245	249	TATA-box
SiPTI1-8	Seita.5G358000.1	417	423	TATA-box
SiPTI1-8	Seita.5G358000.1	419	423	TATA-box
SiPTI1-8	Seita.5G358000.1	498	502	TATA-box
SiPTI1-8	Seita.5G358000.1	521	530	TATA-box
SiPTI1-8	Seita.5G358000.1	523	529	TATA-box
SiPTI1-8	Seita.5G358000.1	524	530	TATA-box
SiPTI1-8	Seita.5G358000.1	525	529	TATA-box
SiPTI1-8	Seita.5G358000.1	1315	1322	TATA-box
SiPTI1-8	Seita.5G358000.1	1496	1503	TATA-box
SiPTI1-8	Seita.5G358000.1	1504	1511	TATA-box
SiPTI1-8	Seita.5G358000.1	1757	1763	TATA-box
SiPTI1-8	Seita.5G358000.1	1758	1764	TATA-box
SiPTI1-8	Seita.5G358000.1	1759	1763	TATA-box
SiPTI1-8	Seita.5G358000.1	51	59	AT~TATA-box
SiPTI1-8	Seita.5G358000.1	53	59	AT~TATA-box
SiPTI1-8	Seita.5G358000.1	523	529	AT~TATA-box
SiPTI1-8	Seita.5G358000.1	1757	1763	AT~TATA-box
SiPTI1-8	Seita.5G358000.1	476	482	G-box
SiPTI1-8	Seita.5G358000.1	718	724	G-box
SiPTI1-8	Seita.5G358000.1	1062	1068	G-box
SiPTI1-8	Seita.5G358000.1	1529	1535	G-box
SiPTI1-8	Seita.5G358000.1	1605	1611	G-box
SiPTI1-8	Seita.5G358000.1	1679	1687	MSA-like
SiPTI1-8	Seita.5G358000.1	2	11	AAGAA-motif
SiPTI1-8	Seita.5G358000.1	491	498	AAGAA-motif
SiPTI1-8	Seita.5G358000.1	927	933	GC-motif
SiPTI1-8	Seita.5G358000.1	1682	1688	MYB recognition site
SiPTI1-8	Seita.5G358000.1	1870	1876	MYB recognition site
SiPTI1-8	Seita.5G358000.1	1621	1628	GT1-motif
SiPTI1-8	Seita.5G358000.1	1622	1628	GT1-motif
SiPTI1-8	Seita.5G358000.1	1687	1693	GT1-motif
SiPTI1-8	Seita.5G358000.1	1686	1692	MYB
SiPTI1-8	Seita.5G358000.1	1945	1951	MYB
SiPTI1-8	Seita.5G358000.1	308	314	G-Box
SiPTI1-8	Seita.5G358000.1	1062	1068	G-Box
SiPTI1-8	Seita.5G358000.1	1543	1549	G-Box
SiPTI1-8	Seita.5G358000.1	1605	1611	G-Box
SiPTI1-8	Seita.5G358000.1	1877	1883	G-Box
SiPTI1-8	Seita.5G358000.1	374	378	CAAT-box
SiPTI1-8	Seita.5G358000.1	654	658	CAAT-box
SiPTI1-8	Seita.5G358000.1	875	879	CAAT-box
SiPTI1-8	Seita.5G358000.1	913	917	CAAT-box
SiPTI1-8	Seita.5G358000.1	922	927	CAAT-box
SiPTI1-8	Seita.5G358000.1	958	962	CAAT-box
SiPTI1-8	Seita.5G358000.1	1102	1107	CAAT-box
SiPTI1-8	Seita.5G358000.1	1103	1107	CAAT-box
SiPTI1-8	Seita.5G358000.1	1114	1118	CAAT-box
SiPTI1-8	Seita.5G358000.1	1120	1125	CAAT-box
SiPTI1-8	Seita.5G358000.1	1121	1125	CAAT-box
SiPTI1-8	Seita.5G358000.1	1160	1165	CAAT-box
SiPTI1-8	Seita.5G358000.1	1161	1165	CAAT-box
SiPTI1-8	Seita.5G358000.1	1324	1328	CAAT-box
SiPTI1-8	Seita.5G358000.1	1408	1412	CAAT-box
SiPTI1-8	Seita.5G358000.1	1651	1656	CAAT-box
SiPTI1-8	Seita.5G358000.1	1978	1982	CAAT-box
SiPTI1-8	Seita.5G358000.1	1796	1802	LTR
SiPTI1-8	Seita.5G358000.1	1152	1161	ACE
SiPTI1-8	Seita.5G358000.1	1230	1239	ACE
SiPTI1-8	Seita.5G358000.1	1529	1535	ABRE4
SiPTI1-8	Seita.5G358000.1	1466	1473	Myc
SiPTI1-8	Seita.5G358000.1	287	293	DRE core
SiPTI1-8	Seita.5G358000.1	1529	1535	ABRE3a
SiPTI1-8	Seita.5G358000.1	1222	1227	STRE
SiPTI1-8	Seita.5G358000.1	1845	1850	STRE
SiPTI1-8	Seita.5G358000.1	188	194	TCT-motif
SiPTI1-8	Seita.5G358000.1	1465	1471	TCT-motif
SiPTI1-8	Seita.5G358000.1	1662	1668	CAT-box
SiPTI1-8	Seita.5G358000.1	1125	1131	MBS
SiPTI1-8	Seita.5G358000.1	1686	1692	MYB-like sequence
SiPTI1-8	Seita.5G358000.1	779	784	TGACG-motif
SiPTI1-8	Seita.5G358000.1	1327	1332	TGACG-motif
SiPTI1-8	Seita.5G358000.1	1410	1415	TGACG-motif
SiPTI1-8	Seita.5G358000.1	1377	1383	Box 4
SiPTI1-8	Seita.5G358000.1	1519	1525	Box 4
SiPTI1-9	Seita.5G415300.1	1452	1461	CTAG-motif
SiPTI1-9	Seita.5G415300.1	1872	1878	CCGTCC motif
SiPTI1-9	Seita.5G415300.1	1450	1456	MBS
SiPTI1-9	Seita.5G415300.1	461	467	CAT-box
SiPTI1-9	Seita.5G415300.1	1475	1481	ABRE3a
SiPTI1-9	Seita.5G415300.1	10	15	STRE
SiPTI1-9	Seita.5G415300.1	116	121	STRE
SiPTI1-9	Seita.5G415300.1	1241	1246	STRE
SiPTI1-9	Seita.5G415300.1	529	534	TGACG-motif
SiPTI1-9	Seita.5G415300.1	1293	1298	TGACG-motif
SiPTI1-9	Seita.5G415300.1	1600	1605	TGACG-motif
SiPTI1-9	Seita.5G415300.1	1715	1720	TGACG-motif
SiPTI1-9	Seita.5G415300.1	1702	1708	MYB-like sequence
SiPTI1-9	Seita.5G415300.1	1876	1882	Sp1
SiPTI1-9	Seita.5G415300.1	210	219	TCA
SiPTI1-9	Seita.5G415300.1	678	684	ARE
SiPTI1-9	Seita.5G415300.1	529	534	CGTCA-motif
SiPTI1-9	Seita.5G415300.1	1293	1298	CGTCA-motif
SiPTI1-9	Seita.5G415300.1	1600	1605	CGTCA-motif
SiPTI1-9	Seita.5G415300.1	1715	1720	CGTCA-motif
SiPTI1-9	Seita.5G415300.1	1494	1501	GARE-motif
SiPTI1-9	Seita.5G415300.1	292	296	TATA-box
SiPTI1-9	Seita.5G415300.1	334	338	TATA-box
SiPTI1-9	Seita.5G415300.1	387	391	TATA-box
SiPTI1-9	Seita.5G415300.1	450	456	TATA-box
SiPTI1-9	Seita.5G415300.1	451	455	TATA-box
SiPTI1-9	Seita.5G415300.1	571	577	TATA-box
SiPTI1-9	Seita.5G415300.1	573	577	TATA-box
SiPTI1-9	Seita.5G415300.1	598	604	TATA-box
SiPTI1-9	Seita.5G415300.1	600	604	TATA-box
SiPTI1-9	Seita.5G415300.1	1034	1038	TATA-box
SiPTI1-9	Seita.5G415300.1	1665	1669	TATA-box
SiPTI1-9	Seita.5G415300.1	1793	1797	TATA-box
SiPTI1-9	Seita.5G415300.1	376	382	MYC
SiPTI1-9	Seita.5G415300.1	594	600	MYC
SiPTI1-9	Seita.5G415300.1	1380	1386	MYC
SiPTI1-9	Seita.5G415300.1	1495	1501	Myb-binding site
SiPTI1-9	Seita.5G415300.1	232	239	ABRE
SiPTI1-9	Seita.5G415300.1	804	809	ABRE
SiPTI1-9	Seita.5G415300.1	919	928	ABRE
SiPTI1-9	Seita.5G415300.1	1385	1394	ABRE
SiPTI1-9	Seita.5G415300.1	1475	1480	ABRE
SiPTI1-9	Seita.5G415300.1	1516	1522	ABRE
SiPTI1-9	Seita.5G415300.1	1517	1522	ABRE
SiPTI1-9	Seita.5G415300.1	1558	1567	ABRE
SiPTI1-9	Seita.5G415300.1	908	914	Myb
SiPTI1-9	Seita.5G415300.1	1450	1456	Myb
SiPTI1-9	Seita.5G415300.1	1823	1829	Myb
SiPTI1-9	Seita.5G415300.1	529	534	as-1
SiPTI1-9	Seita.5G415300.1	1293	1298	as-1
SiPTI1-9	Seita.5G415300.1	1600	1605	as-1
SiPTI1-9	Seita.5G415300.1	1715	1720	as-1
SiPTI1-9	Seita.5G415300.1	1516	1522	G-Box
SiPTI1-9	Seita.5G415300.1	1872	1878	CCGTCC-box
SiPTI1-9	Seita.5G415300.1	1872	1878	A-box
SiPTI1-9	Seita.5G415300.1	300	308	plant_AP-2-like
SiPTI1-9	Seita.5G415300.1	1345	1351	MYB
SiPTI1-9	Seita.5G415300.1	1495	1501	MYB
SiPTI1-9	Seita.5G415300.1	1702	1708	MYB
SiPTI1-9	Seita.5G415300.1	1609	1616	GATA-motif
SiPTI1-9	Seita.5G415300.1	23	27	CAAT-box
SiPTI1-9	Seita.5G415300.1	148	152	CAAT-box
SiPTI1-9	Seita.5G415300.1	376	381	CAAT-box
SiPTI1-9	Seita.5G415300.1	448	452	CAAT-box
SiPTI1-9	Seita.5G415300.1	494	499	CAAT-box
SiPTI1-9	Seita.5G415300.1	495	499	CAAT-box
SiPTI1-9	Seita.5G415300.1	558	563	CAAT-box
SiPTI1-9	Seita.5G415300.1	584	588	CAAT-box
SiPTI1-9	Seita.5G415300.1	670	675	CAAT-box
SiPTI1-9	Seita.5G415300.1	740	745	CAAT-box
SiPTI1-9	Seita.5G415300.1	828	833	CAAT-box
SiPTI1-9	Seita.5G415300.1	916	920	CAAT-box
SiPTI1-9	Seita.5G415300.1	1065	1070	CAAT-box
SiPTI1-9	Seita.5G415300.1	1076	1080	CAAT-box
SiPTI1-9	Seita.5G415300.1	1087	1091	CAAT-box
SiPTI1-9	Seita.5G415300.1	1133	1137	CAAT-box
SiPTI1-9	Seita.5G415300.1	1139	1143	CAAT-box
SiPTI1-9	Seita.5G415300.1	1253	1257	CAAT-box
SiPTI1-9	Seita.5G415300.1	1277	1281	CAAT-box
SiPTI1-9	Seita.5G415300.1	1306	1310	CAAT-box
SiPTI1-9	Seita.5G415300.1	1380	1385	CAAT-box
SiPTI1-9	Seita.5G415300.1	1413	1417	CAAT-box
SiPTI1-9	Seita.5G415300.1	1466	1470	CAAT-box
SiPTI1-9	Seita.5G415300.1	1577	1582	CAAT-box
SiPTI1-9	Seita.5G415300.1	1657	1661	CAAT-box
SiPTI1-9	Seita.5G415300.1	946	952	LTR
SiPTI1-9	Seita.5G415300.1	1420	1426	LTR
SiPTI1-9	Seita.5G415300.1	44	50	TGA-element
SiPTI1-9	Seita.5G415300.1	1475	1481	ABRE4
SiPTI1-9	Seita.5G415300.1	803	809	G-box
SiPTI1-9	Seita.5G415300.1	919	928	G-box
SiPTI1-9	Seita.5G415300.1	1475	1481	G-box
SiPTI1-9	Seita.5G415300.1	1514	1523	G-box
SiPTI1-9	Seita.5G415300.1	1516	1522	G-box
SiPTI1-9	Seita.5G415300.1	1266	1273	AAGAA-motif
SiPTI1-10	Seita.7G147800.1	321	326	STRE
SiPTI1-10	Seita.7G147800.1	352	357	STRE
SiPTI1-10	Seita.7G147800.1	538	543	STRE
SiPTI1-10	Seita.7G147800.1	545	550	STRE
SiPTI1-10	Seita.7G147800.1	600	605	STRE
SiPTI1-10	Seita.7G147800.1	1156	1162	DRE core
SiPTI1-10	Seita.7G147800.1	136	142	ABRE3a
SiPTI1-10	Seita.7G147800.1	735	741	ABRE3a
SiPTI1-10	Seita.7G147800.1	1339	1346	TCCC-motif
SiPTI1-10	Seita.7G147800.1	37	43	CAT-box
SiPTI1-10	Seita.7G147800.1	1268	1274	CCGTCC motif
SiPTI1-10	Seita.7G147800.1	1900	1906	CCGTCC motif
SiPTI1-10	Seita.7G147800.1	1846	1854	re2f-1
SiPTI1-10	Seita.7G147800.1	492	498	Sp1
SiPTI1-10	Seita.7G147800.1	706	712	Sp1
SiPTI1-10	Seita.7G147800.1	1838	1844	Sp1
SiPTI1-10	Seita.7G147800.1	51	56	TGACG-motif
SiPTI1-10	Seita.7G147800.1	687	692	TGACG-motif
SiPTI1-10	Seita.7G147800.1	714	719	TGACG-motif
SiPTI1-10	Seita.7G147800.1	747	752	TGACG-motif
SiPTI1-10	Seita.7G147800.1	864	869	TGACG-motif
SiPTI1-10	Seita.7G147800.1	1658	1663	TGACG-motif
SiPTI1-10	Seita.7G147800.1	1943	1948	TGACG-motif
SiPTI1-10	Seita.7G147800.1	1044	1050	MYB-like sequence
SiPTI1-10	Seita.7G147800.1	180	190	F-box
SiPTI1-10	Seita.7G147800.1	1783	1790	DRE1
SiPTI1-10	Seita.7G147800.1	51	56	as-1
SiPTI1-10	Seita.7G147800.1	687	692	as-1
SiPTI1-10	Seita.7G147800.1	714	719	as-1
SiPTI1-10	Seita.7G147800.1	747	752	as-1
SiPTI1-10	Seita.7G147800.1	864	869	as-1
SiPTI1-10	Seita.7G147800.1	1658	1663	as-1
SiPTI1-10	Seita.7G147800.1	1943	1948	as-1
SiPTI1-10	Seita.7G147800.1	28	34	MYC
SiPTI1-10	Seita.7G147800.1	216	222	MYC
SiPTI1-10	Seita.7G147800.1	1136	1142	MYC
SiPTI1-10	Seita.7G147800.1	1148	1154	MYC
SiPTI1-10	Seita.7G147800.1	137	142	ABRE
SiPTI1-10	Seita.7G147800.1	736	741	ABRE
SiPTI1-10	Seita.7G147800.1	833	839	ABRE
SiPTI1-10	Seita.7G147800.1	834	839	ABRE
SiPTI1-10	Seita.7G147800.1	1823	1828	ABRE
SiPTI1-10	Seita.7G147800.1	266	272	Myb-binding site
SiPTI1-10	Seita.7G147800.1	924	930	Myb-binding site
SiPTI1-10	Seita.7G147800.1	1582	1588	Myb-binding site
SiPTI1-10	Seita.7G147800.1	1743	1749	Myb-binding site
SiPTI1-10	Seita.7G147800.1	51	56	CGTCA-motif
SiPTI1-10	Seita.7G147800.1	687	692	CGTCA-motif
SiPTI1-10	Seita.7G147800.1	714	719	CGTCA-motif
SiPTI1-10	Seita.7G147800.1	747	752	CGTCA-motif
SiPTI1-10	Seita.7G147800.1	864	869	CGTCA-motif
SiPTI1-10	Seita.7G147800.1	1658	1663	CGTCA-motif
SiPTI1-10	Seita.7G147800.1	1943	1948	CGTCA-motif
SiPTI1-10	Seita.7G147800.1	1302	1308	ARE
SiPTI1-10	Seita.7G147800.1	1428	1434	ARE
SiPTI1-10	Seita.7G147800.1	311	318	GCN4_motif
SiPTI1-10	Seita.7G147800.1	1680	1687	GCN4_motif
SiPTI1-10	Seita.7G147800.1	660	667	P-box
SiPTI1-10	Seita.7G147800.1	1075	1081	GC-motif
SiPTI1-10	Seita.7G147800.1	1442	1448	GC-motif
SiPTI1-10	Seita.7G147800.1	136	142	G-box
SiPTI1-10	Seita.7G147800.1	735	741	G-box
SiPTI1-10	Seita.7G147800.1	833	839	G-box
SiPTI1-10	Seita.7G147800.1	1823	1829	G-box
SiPTI1-10	Seita.7G147800.1	696	702	TGA-element
SiPTI1-10	Seita.7G147800.1	1125	1131	TGA-element
SiPTI1-10	Seita.7G147800.1	1991	1997	TGA-element
SiPTI1-10	Seita.7G147800.1	136	142	ABRE4
SiPTI1-10	Seita.7G147800.1	735	741	ABRE4
SiPTI1-10	Seita.7G147800.1	193	199	MYB
SiPTI1-10	Seita.7G147800.1	266	272	MYB
SiPTI1-10	Seita.7G147800.1	924	930	MYB
SiPTI1-10	Seita.7G147800.1	1044	1050	MYB
SiPTI1-10	Seita.7G147800.1	1582	1588	MYB
SiPTI1-10	Seita.7G147800.1	1743	1749	MYB
SiPTI1-10	Seita.7G147800.1	833	839	G-Box
SiPTI1-10	Seita.7G147800.1	1268	1274	CCGTCC-box
SiPTI1-10	Seita.7G147800.1	1900	1906	CCGTCC-box
SiPTI1-10	Seita.7G147800.1	1268	1274	A-box
SiPTI1-10	Seita.7G147800.1	1900	1906	A-box
SiPTI1-10	Seita.7G147800.1	654	660	LTR
SiPTI1-10	Seita.7G147800.1	29	34	CAAT-box
SiPTI1-10	Seita.7G147800.1	48	53	CAAT-box
SiPTI1-10	Seita.7G147800.1	62	67	CAAT-box
SiPTI1-10	Seita.7G147800.1	63	67	CAAT-box
SiPTI1-10	Seita.7G147800.1	113	117	CAAT-box
SiPTI1-10	Seita.7G147800.1	188	193	CAAT-box
SiPTI1-10	Seita.7G147800.1	216	220	CAAT-box
SiPTI1-10	Seita.7G147800.1	218	222	CAAT-box
SiPTI1-10	Seita.7G147800.1	229	234	CAAT-box
SiPTI1-10	Seita.7G147800.1	566	570	CAAT-box
SiPTI1-10	Seita.7G147800.1	685	689	CAAT-box
SiPTI1-10	Seita.7G147800.1	764	769	CAAT-box
SiPTI1-10	Seita.7G147800.1	802	807	CAAT-box
SiPTI1-10	Seita.7G147800.1	881	888	CAAT-box
SiPTI1-10	Seita.7G147800.1	901	905	CAAT-box
SiPTI1-10	Seita.7G147800.1	973	978	CAAT-box
SiPTI1-10	Seita.7G147800.1	1137	1142	CAAT-box
SiPTI1-10	Seita.7G147800.1	1148	1153	CAAT-box
SiPTI1-10	Seita.7G147800.1	1243	1247	CAAT-box
SiPTI1-10	Seita.7G147800.1	1390	1394	CAAT-box
SiPTI1-10	Seita.7G147800.1	1492	1497	CAAT-box
SiPTI1-10	Seita.7G147800.1	563	569	W box
SiPTI1-11	Seita.9G072200.1	577	586	CTAG-motif
SiPTI1-11	Seita.9G072200.1	89	95	CAT-box
SiPTI1-11	Seita.9G072200.1	352	358	CAT-box
SiPTI1-11	Seita.9G072200.1	525	531	CAT-box
SiPTI1-11	Seita.9G072200.1	734	741	AuxRR-core
SiPTI1-11	Seita.9G072200.1	1061	1068	AuxRR-core
SiPTI1-11	Seita.9G072200.1	1315	1321	DRE core
SiPTI1-11	Seita.9G072200.1	665	670	STRE
SiPTI1-11	Seita.9G072200.1	1326	1331	STRE
SiPTI1-11	Seita.9G072200.1	635	640	TGACG-motif
SiPTI1-11	Seita.9G072200.1	1001	1006	TGACG-motif
SiPTI1-11	Seita.9G072200.1	1229	1234	TGACG-motif
SiPTI1-11	Seita.9G072200.1	1320	1325	TGACG-motif
SiPTI1-11	Seita.9G072200.1	1400	1405	TGACG-motif
SiPTI1-11	Seita.9G072200.1	1625	1630	TGACG-motif
SiPTI1-11	Seita.9G072200.1	1924	1929	TGACG-motif
SiPTI1-11	Seita.9G072200.1	1929	1934	TGACG-motif
SiPTI1-11	Seita.9G072200.1	899	905	MYB-like sequence
SiPTI1-11	Seita.9G072200.1	1784	1790	Sp1
SiPTI1-11	Seita.9G072200.1	1967	1975	AE-box
SiPTI1-11	Seita.9G072200.1	593	601	HD-Zip 1
SiPTI1-11	Seita.9G072200.1	635	640	CGTCA-motif
SiPTI1-11	Seita.9G072200.1	1001	1006	CGTCA-motif
SiPTI1-11	Seita.9G072200.1	1229	1234	CGTCA-motif
SiPTI1-11	Seita.9G072200.1	1320	1325	CGTCA-motif
SiPTI1-11	Seita.9G072200.1	1400	1405	CGTCA-motif
SiPTI1-11	Seita.9G072200.1	1625	1630	CGTCA-motif
SiPTI1-11	Seita.9G072200.1	1924	1929	CGTCA-motif
SiPTI1-11	Seita.9G072200.1	1929	1934	CGTCA-motif
SiPTI1-11	Seita.9G072200.1	160	166	ARE
SiPTI1-11	Seita.9G072200.1	210	216	ARE
SiPTI1-11	Seita.9G072200.1	265	271	ARE
SiPTI1-11	Seita.9G072200.1	1328	1336	AC-I
SiPTI1-11	Seita.9G072200.1	506	510	TATA-box
SiPTI1-11	Seita.9G072200.1	835	841	TATA-box
SiPTI1-11	Seita.9G072200.1	836	840	TATA-box
SiPTI1-11	Seita.9G072200.1	167	173	MYC
SiPTI1-11	Seita.9G072200.1	231	237	MYC
SiPTI1-11	Seita.9G072200.1	301	307	MYC
SiPTI1-11	Seita.9G072200.1	794	800	MYC
SiPTI1-11	Seita.9G072200.1	1293	1298	ABRE
SiPTI1-11	Seita.9G072200.1	1509	1514	ABRE
SiPTI1-11	Seita.9G072200.1	248	254	Myb-binding site
SiPTI1-11	Seita.9G072200.1	1825	1833	dOCT
SiPTI1-11	Seita.9G072200.1	635	640	as-1
SiPTI1-11	Seita.9G072200.1	1001	1006	as-1
SiPTI1-11	Seita.9G072200.1	1229	1234	as-1
SiPTI1-11	Seita.9G072200.1	1320	1325	as-1
SiPTI1-11	Seita.9G072200.1	1400	1405	as-1
SiPTI1-11	Seita.9G072200.1	1625	1630	as-1
SiPTI1-11	Seita.9G072200.1	1924	1929	as-1
SiPTI1-11	Seita.9G072200.1	1929	1934	as-1
SiPTI1-11	Seita.9G072200.1	248	254	MYB
SiPTI1-11	Seita.9G072200.1	899	905	MYB
SiPTI1-11	Seita.9G072200.1	985	991	MYB
SiPTI1-11	Seita.9G072200.1	1334	1340	MYB
SiPTI1-11	Seita.9G072200.1	1293	1299	G-Box
SiPTI1-11	Seita.9G072200.1	1509	1515	G-Box
SiPTI1-11	Seita.9G072200.1	539	545	W box
SiPTI1-11	Seita.9G072200.1	570	576	W box
SiPTI1-11	Seita.9G072200.1	107	111	CAAT-box
SiPTI1-11	Seita.9G072200.1	190	195	CAAT-box
SiPTI1-11	Seita.9G072200.1	191	195	CAAT-box
SiPTI1-11	Seita.9G072200.1	232	237	CAAT-box
SiPTI1-11	Seita.9G072200.1	379	383	CAAT-box
SiPTI1-11	Seita.9G072200.1	393	397	CAAT-box
SiPTI1-11	Seita.9G072200.1	410	414	CAAT-box
SiPTI1-11	Seita.9G072200.1	538	542	CAAT-box
SiPTI1-11	Seita.9G072200.1	593	597	CAAT-box
SiPTI1-11	Seita.9G072200.1	598	602	CAAT-box
SiPTI1-11	Seita.9G072200.1	611	615	CAAT-box
SiPTI1-11	Seita.9G072200.1	624	628	CAAT-box
SiPTI1-11	Seita.9G072200.1	795	800	CAAT-box
SiPTI1-11	Seita.9G072200.1	1019	1023	CAAT-box
SiPTI1-11	Seita.9G072200.1	1194	1199	CAAT-box
SiPTI1-11	Seita.9G072200.1	1255	1260	CAAT-box
SiPTI1-11	Seita.9G072200.1	1256	1260	CAAT-box
SiPTI1-11	Seita.9G072200.1	1397	1401	CAAT-box
SiPTI1-11	Seita.9G072200.1	1570	1575	CAAT-box
SiPTI1-11	Seita.9G072200.1	1571	1575	CAAT-box
SiPTI1-11	Seita.9G072200.1	1844	1849	CAAT-box
SiPTI1-11	Seita.9G072200.1	1950	1955	CAAT-box
SiPTI1-11	Seita.9G072200.1	1951	1955	CAAT-box
SiPTI1-11	Seita.9G072200.1	1433	1439	LTR
SiPTI1-11	Seita.9G072200.1	1483	1489	TGA-element
SiPTI1-11	Seita.9G072200.1	965	975	O2-site
SiPTI1-11	Seita.9G072200.1	1034	1043	O2-site
SiPTI1-11	Seita.9G072200.1	638	647	circadian
SiPTI1-11	Seita.9G072200.1	1282	1288	G-box
SiPTI1-11	Seita.9G072200.1	1861	1870	AAGAA-motif
SiPTI1-11	Seita.9G072200.1	1546	1555	GC-motif
SiPTI1-12	Seita.9G478500.1	80	86	MYB
SiPTI1-12	Seita.9G478500.1	920	926	MYB
SiPTI1-12	Seita.9G478500.1	1342	1348	MYB
SiPTI1-12	Seita.9G478500.1	1453	1459	MYB
SiPTI1-12	Seita.9G478500.1	1577	1583	MYB
SiPTI1-12	Seita.9G478500.1	1671	1677	MYB
SiPTI1-12	Seita.9G478500.1	1726	1732	MYB
SiPTI1-12	Seita.9G478500.1	461	467	G-Box
SiPTI1-12	Seita.9G478500.1	263	271	GA-motif
SiPTI1-12	Seita.9G478500.1	1251	1259	GA-motif
SiPTI1-12	Seita.9G478500.1	45	49	CAAT-box
SiPTI1-12	Seita.9G478500.1	160	165	CAAT-box
SiPTI1-12	Seita.9G478500.1	349	353	CAAT-box
SiPTI1-12	Seita.9G478500.1	408	412	CAAT-box
SiPTI1-12	Seita.9G478500.1	476	480	CAAT-box
SiPTI1-12	Seita.9G478500.1	480	485	CAAT-box
SiPTI1-12	Seita.9G478500.1	629	634	CAAT-box
SiPTI1-12	Seita.9G478500.1	640	644	CAAT-box
SiPTI1-12	Seita.9G478500.1	668	673	CAAT-box
SiPTI1-12	Seita.9G478500.1	669	673	CAAT-box
SiPTI1-12	Seita.9G478500.1	701	705	CAAT-box
SiPTI1-12	Seita.9G478500.1	750	754	CAAT-box
SiPTI1-12	Seita.9G478500.1	874	878	CAAT-box
SiPTI1-12	Seita.9G478500.1	1090	1094	CAAT-box
SiPTI1-12	Seita.9G478500.1	1227	1231	CAAT-box
SiPTI1-12	Seita.9G478500.1	1257	1261	CAAT-box
SiPTI1-12	Seita.9G478500.1	1367	1371	CAAT-box
SiPTI1-12	Seita.9G478500.1	1381	1386	CAAT-box
SiPTI1-12	Seita.9G478500.1	1469	1473	CAAT-box
SiPTI1-12	Seita.9G478500.1	1473	1478	CAAT-box
SiPTI1-12	Seita.9G478500.1	1794	1798	CAAT-box
SiPTI1-12	Seita.9G478500.1	1900	1905	CAAT-box
SiPTI1-12	Seita.9G478500.1	1948	1953	CAAT-box
SiPTI1-12	Seita.9G478500.1	1977	1982	CAAT-box
SiPTI1-12	Seita.9G478500.1	1866	1872	TGA-element
SiPTI1-12	Seita.9G478500.1	1161	1167	AT~TATA-box
SiPTI1-12	Seita.9G478500.1	1929	1935	G-box
SiPTI1-12	Seita.9G478500.1	1844	1850	GC-motif
SiPTI1-12	Seita.9G478500.1	1163	1171	TATA
SiPTI1-12	Seita.9G478500.1	1664	1670	ARE
SiPTI1-12	Seita.9G478500.1	1177	1184	P-box
SiPTI1-12	Seita.9G478500.1	1269	1276	P-box
SiPTI1-12	Seita.9G478500.1	1576	1583	GARE-motif
SiPTI1-12	Seita.9G478500.1	1670	1677	GARE-motif
SiPTI1-12	Seita.9G478500.1	1725	1732	GARE-motif
SiPTI1-12	Seita.9G478500.1	78	82	TATA-box
SiPTI1-12	Seita.9G478500.1	552	558	TATA-box
SiPTI1-12	Seita.9G478500.1	553	558	TATA-box
SiPTI1-12	Seita.9G478500.1	554	558	TATA-box
SiPTI1-12	Seita.9G478500.1	556	563	TATA-box
SiPTI1-12	Seita.9G478500.1	849	853	TATA-box
SiPTI1-12	Seita.9G478500.1	857	864	TATA-box
SiPTI1-12	Seita.9G478500.1	858	864	TATA-box
SiPTI1-12	Seita.9G478500.1	859	864	TATA-box
SiPTI1-12	Seita.9G478500.1	860	864	TATA-box
SiPTI1-12	Seita.9G478500.1	1160	1166	TATA-box
SiPTI1-12	Seita.9G478500.1	1161	1167	TATA-box
SiPTI1-12	Seita.9G478500.1	1162	1168	TATA-box
SiPTI1-12	Seita.9G478500.1	1163	1167	TATA-box
SiPTI1-12	Seita.9G478500.1	1244	1248	TATA-box
SiPTI1-12	Seita.9G478500.1	1787	1791	TATA-box
SiPTI1-12	Seita.9G478500.1	1797	1801	TATA-box
SiPTI1-12	Seita.9G478500.1	272	278	MYC
SiPTI1-12	Seita.9G478500.1	480	486	MYC
SiPTI1-12	Seita.9G478500.1	628	634	MYC
SiPTI1-12	Seita.9G478500.1	927	933	MYC
SiPTI1-12	Seita.9G478500.1	1380	1386	MYC
SiPTI1-12	Seita.9G478500.1	1948	1954	MYC
SiPTI1-12	Seita.9G478500.1	462	467	ABRE
SiPTI1-12	Seita.9G478500.1	920	926	Myb-binding site
SiPTI1-12	Seita.9G478500.1	1342	1348	Myb-binding site
SiPTI1-12	Seita.9G478500.1	1577	1583	Myb-binding site
SiPTI1-12	Seita.9G478500.1	1671	1677	Myb-binding site
SiPTI1-12	Seita.9G478500.1	1726	1732	Myb-binding site
SiPTI1-12	Seita.9G478500.1	830	839	TC-rich repeats
SiPTI1-12	Seita.9G478500.1	1336	1342	Myb
SiPTI1-12	Seita.9G478500.1	1423	1429	Myb
SiPTI1-12	Seita.9G478500.1	1112	1120	chs-CMA2a
SiPTI1-12	Seita.9G478500.1	14	20	WRE3
SiPTI1-12	Seita.9G478500.1	80	86	MYB-like sequence
SiPTI1-12	Seita.9G478500.1	115	121	Sp1
SiPTI1-12	Seita.9G478500.1	1024	1030	Box 4
SiPTI1-12	Seita.9G478500.1	165	173	AE-box
SiPTI1-12	Seita.9G478500.1	1636	1645	CTAG-motif
SiPTI1-12	Seita.9G478500.1	1423	1429	MBS
SiPTI1-12	Seita.9G478500.1	1653	1660	AuxRR-core
SiPTI1-12	Seita.9G478500.1	647	653	DRE core
SiPTI1-12	Seita.9G478500.1	578	583	STRE
SiPTI1-12	Seita.9G478500.1	1197	1202	STRE
