# Supplementary material for: Genome-wide identification of PTI1 family in Setaria italica and salinity-responsive functional analysis of SiPTI1–5
Source: BMC Plant Biol. 2021 Jul 3;21:319. doi: 10.1186/s12870-021-03077-4 (PMC8254068; doi:10.1186/s12870-021-03077-4)
Supplement: Supplementary file 6 — Additional file 6. Segmentally and tandemly duplicated SiPTI1 gene pairs. [file 12870_2021_3077_MOESM6_ESM.xlsx]

## Sheet: Sheet1
Article title	Genome-wide Identification of PTI1 Family in Setaria italica and Salinity-responsive Functional Analysis of SiPTI1-5
Author list	Yongguan Huangfu1, Jiaowen Pan2, Zhen Li2, Qingguo Wang2, Fatemeh Mastouri6, Ying Li1, Stephen Yang7, Min Liu5, Shaojun Dai3* and Wei Liu2,4*
Segmentally and tandemly duplicated SiPTI1 gene pairs
Gene Name	Gene ID	Duplication Type	Method	Ka	Ks	Ka/Ks	Date (million years)	P-Value(Fisher)	Length	S-Sites	N-Sites	Fold-Sites(0:2:4)	Substitutions	S-Substitutions	N-Substitutions	Fold-S-Substitutions(0:2:4)	Fold-N-Substitutions(0:2:4)	Divergence-Time	Substitution-Rate-Ratio(rTC:rAG:rTA:rCG:rTG:rCA/rCA)	GC(1:2:3)	ML-Score	AICc	Akaike-Weight	Model
SiPTI1-6&SiPTI1-4	Seita.5G030900.1&Seita.3G053500.1	Segmental duplication	MA	0.0628684	0.968828	0.0648912	7.45	4.28e-80	1080	271.611	808.389	NA	183	153.378	29.6224	NA	NA	0.29071	3.10501:3.10405:2.1064:2.11212:0.466466:1	0.446651(0.561916:0.421729:0.356308)	-1995.38	NA	NA	NA
SiPTI1-11&SiPTI1-1	Seita.9G072200.1&Seita.1G201600.1	Segmental duplication	MA	0.0013707	0.0157653	0.0869437	0.12	0.010744	1089	251.285	837.715	NA	5	3.87643	1.12357	NA	NA	0.00469223	24.9182:30:19.9471:19.9471:0.01:1	0.58196(0.59478:0.450549:0.700549)	-1473.6	NA	NA	NA
