# Supplementary material for: Genome-wide identification of PTI1 family in Setaria italica and salinity-responsive functional analysis of SiPTI1–5
Source: BMC Plant Biol. 2021 Jul 3;21:319. doi: 10.1186/s12870-021-03077-4 (PMC8254068; doi:10.1186/s12870-021-03077-4)
Supplement: Supplementary file 7 — Additional file 7. One-to-one orthologous relationships between foxtail millet and other two plant species. [file 12870_2021_3077_MOESM7_ESM.xlsx]

## Sheet: foxtail millet-Rice
One-to-one orthologous relationships between foxtail millet and other two plant species.
SiPTI1 Gene Name	SiPTI1 Gene ID	SiPTI1 Gene ID	Selection pressure
SiPTI1-9	Seita.5G415300.1	Os01t0899000-01	Purifying selection
SiPTI1-7	Seita.5G154400.1	Os01t0323100-01	Purifying selection
SiPTI1-12	Seita.9G478500.1	Os03t0226300-01	Purifying selection

## Sheet: foxtail millet-Arabidopsis
Article title	Genome-wide Identification of PTI1 Family in Setaria italica and Salinity-responsive Functional Analysis of SiPTI1-5
Author list	Yongguan Huangfu1, Jiaowen Pan2, Zhen Li2, Qingguo Wang2, Fatemeh Mastouri6, Ying Li1, Stephen Yang7, Min Liu5, Shaojun Dai3* and Wei Liu2,4*
One-to-one orthologous relationships between foxtail millet and two plant species.
SiPTI1 Gene Name	SiPTI1 Gene ID	AtPTI1 Gene Name	AtPTI1 Gene ID	Selection pressure
SiPTI1-4	Seita.3G053500.1	AtPTI1-7	AT3G17410.1	Purifying selection
SiPTI1-7	Seita.5G154400.1	AtPTI1-7	AT3G17410.1	Purifying selection
