# Supplementary material for: Genome-wide identification of PTI1 family in Setaria italica and salinity-responsive functional analysis of SiPTI1–5
Source: BMC Plant Biol. 2021 Jul 3;21:319. doi: 10.1186/s12870-021-03077-4 (PMC8254068; doi:10.1186/s12870-021-03077-4)
Supplement: Supplementary file 8 — Additional file 8. Sequences of the primers used in this study. [file 12870_2021_3077_MOESM8_ESM.xlsx]

## Sheet: Sheet1
Article title	Genome-wide Identification of PTI1 Family in Setaria italica and Salinity-responsive Functional Analysis of SiPTI1-5
Author list	Yongguan Huangfu1, Jiaowen Pan2, Zhen Li2, Qingguo Wang2, Fatemeh Mastouri6, Ying Li1, Stephen Yang7, Min Liu5, Shaojun Dai3* and Wei Liu2,4*
Sequences of the primers used in this study
Primer name	Primer Sequence	Primer name	Primer Sequence
q-PTI1-1F	CTTCCTCGAGCTCATGGGGT	pYES2-PTI1-5F	GGTACCATGAACAAGGTTGACGGGGGC
q-PTI1-1R	ACAATCGACGGCTGGACTTT	pYES2-PTI1-5R	CTCGAGTCACCAATGCCAGAGTTTGCTTGG
q-PTI1-2F	GCCACTTCGATGATGAGG	GFP-PTI1-5F	GAGAACACGGGGGACTCTAGAATGAACAAGGTTGACGGGGGC
q-PTI1-2R	CACCAATCAGGGCACTCG	GFP-PTI1-5R	CGCCCTTGCTCACCATGTCGACCCAATGCCAGAGTTTGCTTGGTG
q-PTI1-3F	GTTTTGCTGCACGCAGTTTC	pET32a-SiPTI-5-F	GAGCTCATGAACAAGGTTGACGGGGGC
q-PTI1-3R	CGCTGTCCAGAATAGCATAATA	pET32a-SiPTI-5-R	CTCGAGTCACCAATGCCAGAGTTTGCTTGG
q-PTI1-4F	TCGTGCTTTGGATGCTGTG	PTI1-5F	ATGAACAAGGTTGACGGGGGC
q-PTI1-4R	CAAAGCTTCATCACCATAACCC	PTI1-5R	TCACCAATGCCAGAGTTTGCTTGG
q-PTI1-5F	GTAGAGAAACTGGAGAGTTTTCC	18S rRNA-F	AAAGTTGGGGGCTCGAAGAC
q-PTI1-5R	ATGCAATCGCAGCCATCTGC	18S rRNA-R	GGTCGGCATCGTTTATGGTTG
q-PTI1-6F	ATGGAAGGCTCCAAGGAAAG	SiActin-F	GGCAAACAGGGAGAAGATGA
q-PTI1-6R	GTTTTTTCAAGTAGTAGCCGG	SiActin-R	GAGGTTGTCGGTAAGGTCACG
q-PTI1-7F	GATTTTGTCGCCGTCGG
q-PTI1-7R	TTGCTGAAGTTCTTTGTGA
q-PTI1-8F	GTGGTTTTGCTGCACTCATT
q-PTI1-8R	GACCCCTCACCAACCAAAGT
q-PTI1-9F	CAACGAACAATGCTGACGGG
q-PTI1-9R	TCAAGAATTCGGTGGTGGGT
q-PTI1-10F	ATGGGGCGGTGGTGGGCG
q-PTI1-10R	CTTCACCACGGCGGGGC
q-PTI1-11F	GCGCAAATAGCGATGGTCTC
q-PTI1-11R	TCGTGGAGGTACTCTAGCCC
q-PTI1-12F	CGAGCTGAACAACATCACGGG
q-PTI1-12R	AGGCGAACTGGTAGACGAGG
