# Supplementary material for: Genome-wide identification of PTI1 family in Setaria italica and salinity-responsive functional analysis of SiPTI1–5
Source: BMC Plant Biol. 2021 Jul 3;21:319. doi: 10.1186/s12870-021-03077-4 (PMC8254068; doi:10.1186/s12870-021-03077-4)
Supplement: Supplementary file 9 — Additional file 9. The relative expression value of SiPTI1s. [file 12870_2021_3077_MOESM9_ESM.xlsx]

## Sheet: Tissue
Article title	Genome-wide Analysis of PTI1 Family in Setaria Italica and Functional Identification of SiPTI1-5 Involvement in Salt Stress
Author list	Yongguan Huangfu1, Jiaowen Pan2, Zhen Li2, Qingguo Wang2, Fatemeh Mastouri6, Ying Li1, Stephen Yang7, Min Liu5, Shaojun Dai3* and Wei Liu2,4*
The relative expression value of SiPTI1s
SiPTI1 Gene Name	Relative Transcript Level
	L (average)	SD (Standard Deviation)	St (average)	SD (Standard Deviation)	R (average)	SD (Standard Deviation)	Sh (average)	SD (Standard Deviation)	F (average)	SD (Standard Deviation)
SiPTI1-2	12.136	0.6169	28.7269	1.31198	1.00743	0.149989	6.86254	0.444898	4.24917	0.138111
SiPTI1-10	26.3566	0.365371	7.99882	1.42081	1.00028	0.0286829	4.71972	0.505658	3.36814	0.215968
SiPTI1-12	20.5891	0.332146	5.21049	0.586973	1.0016	0.0228436	3.62941	0.440235	2.27538	0.132587
SiPTI1-3	5.91746	0.0980776	1.23285	0.12819	1.00142	0.0645702	0.69014	0.0686799	0.65556	0.11323
SiPTI1-7	36.5891	3.03385	2.21049	0.379399	1.0016	0.0693841	0.629406	0.123952	1.27538	0.163632
SiPTI1-11	34.4522	0.886542	2.21049	0.12569	1.0016	0.012549	0.629406	0.22877	1.27538	0.112533
SiPTI1-1	15.136	0.325419	11.7269	0.186525	1.00743	0.0113658	6.86254	0.2008	4.24917	0.144952
SiPTI1-8	24.8846	0.808826	20.7278	0.378413	1.00145	0.0660529	4.82786	0.256957	2.22307	0.163954
SiPTI1-9	18.8846	0.328713	12.7278	0.254817	1.00145	0.333346	4.82786	0.0215554	2.22307	0.111645
SiPTI1-5	14.8487	0.218452	6.15441	0.512641	1.003	0.236499	0.568265	0.111544	0.649027	0.257325
SiPTI1-4	9.53342	0.115484	5.88596	0.264169	1.00006	0.254953	3.6504	0.258974	2.70189	0.265451
SiPTI1-6	34.8967	0.257618	15.7449	0.324518	1.00007	0.194158	7.83809	0.268522	4.92792	0.0889859

## Sheet: H2O2
Article title	Genome-wide Analysis of PTI1 Family in Setaria Italica and Functional Identification of SiPTI1-5 Involvement in Salt Stress
Author list	Yongguan Huangfu1, Jiaowen Pan2, Zhen Li2, Qingguo Wang2, Fatemeh Mastouri6, Ying Li1, Stephen Yang7, Min Liu5, Shaojun Dai3* and Wei Liu2,4*
The relative expression value of SiPTI1s
SiPTI1 Gene Name	Relative Transcript Level
	0h (average)	SD (Standard Deviation)	2h (average)	SD (Standard Deviation)	4h (average)	SD (Standard Deviation)	6h (average)	SD (Standard Deviation)	8h (average)	SD (Standard Deviation)	10h (average)	SD (Standard Deviation)	12h (average)	SD (Standard Deviation)	24h (average)	SD (Standard Deviation)	48h (average)	SD (Standard Deviation)	72h (average)	SD (Standard Deviation)
SiPTI1-8	1.00006	0.0138635	0.853136	0.0355356	1.35063	0.0339136	1.20799	0.08943	1.02406	0.0461442	0.54745	0.0224556	0.997756	0.0138315	1.28362	0.0272699	4.3379	0.113028	4.00079	0.0975492
SiPTI1-4	1.00214	0.0797604	0.949156	0.0505176	0.56649	0.00910964	0.52487	0.0042106	0.575922	0.0206139	0.413124	0.0213703	1.12773	0.0156333	0.602629	0.0444971	1.35709	0.0441096	1.28591	0.141626
SiPTI1-6	1.00276	0.0897876	0.843252	0.0322412	0.526092	0.00557937	0.444574	0.0143621	0.454991	0.0157664	0.421664	0.0175327	1.01887	0.0255832	0.542589	0.0280449	1.24325	0.0499664	1.45194	0.0751068
SiPTI1-10	1.00048	0.0377798	0.476824	0.0479554	0.649432	0.0225765	0.625824	0.0202175	0.380741	0.00808869	0.294171	0.0156737	1.49872	0.0429758	0.680764	0.0425044	1.4124	0.0782231	0.73469	0.0457458
SiPTI1-12	1.00023	0.0183011	0.710078	0.00320353	0.80515	0.0442019	0.610239	0.00300923	0.820657	0.0141729	0.620797	0.00617825	1.88061	0.0723685	1.32738	0.010321	1.90498	0.0851086	0.728438	0.0191669
SiPTI1-1	1.00021	0.0182934	0.705512	0.00192826	0.79181	0.0104154	0.580572	0.0100008	0.700024	0.00172119	0.716464	0.0028897	1.79061	0.0241088	0.9956	0.0116552	2.52742	0.0315537	0.838104	0.0034431
SiPTI1-11	1.00023	0.0260619	0.775577	0.00310735	0.821817	0.0713594	0.600239	0.0143113	0.780324	0.0523785	0.696797	0.0467718	1.83061	0.12746	0.927383	0.0889354	2.12398	0.0307412	0.788438	0.0228914
SiPTI1-3	1.0004	0.0347775	1.23586	0.129467	0.803548	0.0384779	0.617914	0.0414769	0.876004	0.0617781	0.618437	0.00493834	3.85609	0.120718	0.731429	0.0480174	3.09803	0.300341	2.07193	0.0932568
SiPTI1-5	1.00014	0.0207963	1.10323	0.0655331	1.02418	0.0496788	0.960917	0.0680891	0.880798	0.0187122	0.566535	0.0125499	3.07805	0.201595	0.6752	0.00716071	2.94621	0.200483	3.42095	0.159625
SiPTI1-2	1.00013	0.0198952	0.512152	0.0642092	0.618613	0.0188411	0.649305	0.0163037	1.14299	0.0883007	0.67322	0.0477033	1.48701	0.104344	0.82773	0.0285628	1.4509	0.0352554	1.32024	0.0541542
SiPTI1-7	1.00049	0.0381212	0.669983	0.0446517	0.797585	0.0222653	0.571859	0.0507254	1.16778	0.0349881	0.689429	0.0834802	1.73403	0.0711274	0.935405	0.0243729	2.48353	0.17748	1.34318	0.14801
SiPTI1-9	1.00715	0.0482705	0.693316	0.00423722	0.814251	0.0117882	0.575192	0.0276653	1.18111	0.012357	0.722762	0.0648847	1.76737	0.0562882	0.952072	0.00575171	2.47635	0.0806378	1.28819	0.047076

## Sheet: Na2CO3
Article title	Genome-wide Analysis of PTI1 Family in Setaria Italica and Functional Identification of SiPTI1-5 Involvement in Salt Stress
Author list	Yongguan Huangfu1, Jiaowen Pan2, Zhen Li2, Qingguo Wang2, Fatemeh Mastouri6, Ying Li1, Stephen Yang7, Min Liu5, Shaojun Dai3* and Wei Liu2,4*
The relative expression value of SiPTI1s
SiPTI1 Gene Name	Relative Transcript Level
	0h (average)	SD (Standard Deviation)	2h (average)	SD (Standard Deviation)	4h (average)	SD (Standard Deviation)	6h (average)	SD (Standard Deviation)	8h (average)	SD (Standard Deviation)	10h (average)	SD (Standard Deviation)	12h (average)	SD (Standard Deviation)	24h (average)	SD (Standard Deviation)	48h (average)	SD (Standard Deviation)	72h (average)	SD (Standard Deviation)
SiPTI1-3	1.00005	0.0119643	1.12544	0.0356921	1.99318	0.118397	1.95747	0.136293	2.64788	0.147291	1.28392	0.0434785	1.74136	0.0369945	1.51913	0.123337	0.401325	0.0312612	0.302869	0.00435638
SiPTI1-5	1.00036	0.0325147	0.743372	0.078153	2.41281	0.0926304	2.14946	0.0781192	2.48627	0.0919845	1.25891	0.0855379	1.73366	0.0553328	1.6396	0.00656904	0.43103	0.0315552	0.45799	0.00484112
SiPTI1-8	1.00252	0.0874354	0.534762	0.0134276	2.79658	0.0738927	3.20153	0.429935	2.25767	0.125585	0.750259	0.0505063	1.18705	0.0460329	1.76461	0.198533	0.285414	0.0508323	1.0746	0.154427
SiPTI1-4	1.00232	0.083109	2.68547	0.167636	7.26297	0.245952	6.48357	0.103302	5.90616	0.39599	3.70117	1.09126	4.63151	0.256507	7.12791	0.124545	1.59558	0.0633719	2.49415	0.156373
SiPTI1-6	1.0017	0.0721283	2.56142	0.0619234	5.87254	0.217266	5.80671	0.547604	5.0402	0.0880665	3.16763	0.0381603	4.33739	0.0791847	6.61967	0.0917659	1.71356	0.0446485	2.94101	0.234622
SiPTI1-11	1.0013	0.0624338	0.719428	0.0409862	1.61345	0.0280957	1.33667	0.0849426	0.75266	0.00906727	0.415867	0.0177357	0.397017	0.014028	0.635894	0.0126495	0.103427	0.0007169	0.165358	0.00430856
SiPTI1-1	1.00074	0.00123909	0.530895	0.0107365	1.49913	0.0434152	1.02119	0.0335244	0.757998	0.00859255	0.38497	0.0150322	0.30838	0.000545007	0.384814	0.0151094	0.0610263	0.00251234	0.168322	0.00104231
SiPTI1-12	1.00252	0.0874354	0.534762	0.0134276	2.79658	0.0738927	3.20153	0.429935	2.25767	0.125585	0.750259	0.0505063	1.18705	0.0460329	1.76461	0.198533	0.285414	0.0508323	1.0746	0.154427
SiPTI1-7	1.0008	0.0488708	0.58002	0.0243112	1.39663	0.0877151	1.01915	0.0384846	0.717961	0.0456249	0.314842	0.0736415	0.308135	0.0396847	0.384058	0.0291852	0.0697486	0.0144259	0.171321	0.0218886
SiPTI1-9	1.00081	0.0184694	0.581024	0.0241866	1.37975	0.0773574	1.01298	0.0353919	0.71383	0.0444887	0.304096	0.068777	0.29701	0.0288492	0.386929	0.0283249	0.0748617	0.00715848	0.169909	0.0216138
SiPTI1-2	1.00094	0.0534061	0.352178	0.032944	0.480062	0.0473584	0.837712	0.0414554	0.777667	0.0263348	0.384702	0.0402278	0.610211	0.0234267	0.659477	0.0501147	0.11775	0.00368626	0.121954	0.00581359
SiPTI1-10	1.00036	0.0330118	0.464694	0.0212661	0.20366	0.0193266	0.22274	0.00322382	0.362691	0.00633724	0.0853867	0.0103143	0.131303	0.00590991	0.18218	0.00262041	0.046751	0.00229637	0.0749668	0.00535731

## Sheet: NaCl
Article title	Genome-wide Analysis of PTI1 Family in Setaria Italica and Functional Identification of SiPTI1-5 Involvement in Salt Stress
Author list	Yongguan Huangfu1, Jiaowen Pan2, Zhen Li2, Qingguo Wang2, Fatemeh Mastouri6, Ying Li1, Stephen Yang7, Min Liu5, Shaojun Dai3* and Wei Liu2,4*
The relative expression value of SiPTI1s
SiPTI1 Gene Name	Relative Transcript Level
	0h (average)	SD (Standard Deviation)	2h (average)	SD (Standard Deviation)	4h (average)	SD (Standard Deviation)	6h (average)	SD (Standard Deviation)	8h (average)	SD (Standard Deviation)	10h (average)	SD (Standard Deviation)	12h (average)	SD (Standard Deviation)	24h (average)	SD (Standard Deviation)	48h (average)	SD (Standard Deviation)	72h (average)	SD (Standard Deviation)
SiPTI1-1	1.00004	0.0106057	3.8746	0.14875	3.41415	0.00366022	3.34944	0.117233	3.12339	0.156908	4.09282	0.0402589	4.49513	0.315515	3.62193	0.0502094	3.12257	0.117529	2.94484	0.0630873
SiPTI1-2	1.0004	0.034666	0.768638	0.0214572	0.824342	0.04351	0.615694	0.0150121	1.69841	0.0707436	0.490225	0.0276391	1.46331	0.107339	2.00544	0.0697159	0.28913	0.0231078	0.164806	0.0111979
SiPTI1-8	1.00137	0.063635	1.28443	0.125538	0.662919	0.014685	0.701452	0.0419797	2.4801	0.0711169	3.0746	0.0881642	3.36961	0.245285	3.85095	0.238197	0.790704	0.0398869	2.28476	0.147319
SiPTI1-3	1.01114	0.189339	0.574707	0.0545377	1.53319	0.520703	0.434402	0.0130152	1.61334	0.01711	1.84086	0.0519785	5.29061	0.0765733	3.89964	0.325573	2.08642	0.097045	1.47728	0.168038
SiPTI1-5	1.00131	0.0625183	1.24554	0.103674	3.13361	0.153019	0.885103	0.0307692	5.08591	0.600444	6.04926	0.0838586	11.5012	0.323238	10.6576	0.336807	2.10946	0.0438626	2.99745	0.0870277
SiPTI1-4	1.00102	0.0557824	0.527654	0.0240985	0.821302	0.060139	0.262617	0.012215	1.21412	0.100568	1.57655	0.0226765	1.79422	0.0124365	1.43425	0.0356694	1.05568	0.308888	0.785261	0.0396223
SiPTI1-6	1.0006	0.0426729	0.708803	0.0112933	0.737061	0.0590347	0.253155	0.0139083	1.39097	0.103852	1.48203	0.0647329	2.03338	0.180049	1.65293	0.166785	1.40028	0.097234	1.01689	0.123763
SiPTI1-9	1.00689	0.0107304	0.698173	0.0157975	0.759891	0.0311231	0.257646	0.0155094	1.45283	0.0777387	1.42649	0.0576889	2.40543	0.199279	1.60989	0.0287966	1.40837	0.0206042	1.05177	0.0371179
SiPTI1-12	1.00679	0.14671	0.373283	0.0487506	0.479031	0.0272579	0.679052	0.0209695	0.84433	0.0567928	0.944581	0.0224721	1.00302	0.0456745	0.883066	0.037184	1.02398	0.0340716	0.923939	0.0763967
SiPTI1-10	1.0003	0.0299703	0.619928	0.0520033	0.989253	0.047158	0.231886	0.0129312	0.611225	0.049704	0.175145	0.0147026	0.989962	0.106378	0.652311	0.0162228	0.223349	0.00861488	1.04811	0.0510106
SiPTI1-7	1.00274	0.0912371	0.539843	0.048525	0.45425	0.0260126	0.291629	0.045941	0.257013	0.0458787	0.276309	0.0126449	0.308491	0.0369635	0.350351	0.00728496	0.0890874	0.027792	0.262998	0.042028
SiPTI1-11	1.00017	0.0224114	0.488965	0.0237164	0.519039	0.165826	0.284756	0.0138124	0.304861	0.0232588	0.204657	0.0496905	0.558682	0.00803591	0.511937	0.0646905	0.170505	0.0366178	0.337797	0.0144818

## Sheet: NaHCO3
Article title	Genome-wide Analysis of PTI1 Family in Setaria Italica and Functional Identification of SiPTI1-5 Involvement in Salt Stress
Author list	Yongguan Huangfu1, Jiaowen Pan2, Zhen Li2, Qingguo Wang2, Fatemeh Mastouri6, Ying Li1, Stephen Yang7, Min Liu5, Shaojun Dai3* and Wei Liu2,4*
The relative expression value of SiPTI1s
SiPTI1 Gene Name	Relative Transcript Level
	0h (average)	SD (Standard Deviation)	2h (average)	SD (Standard Deviation)	4h (average)	SD (Standard Deviation)	6h (average)	SD (Standard Deviation)	8h (average)	SD (Standard Deviation)	10h (average)	SD (Standard Deviation)	12h (average)	SD (Standard Deviation)	24h (average)	SD (Standard Deviation)	48h (average)	SD (Standard Deviation)	72h (average)	SD (Standard Deviation)
SiPTI1-10	1.00158	0.0697274	1.08258	0.0528704	0.484771	0.0312575	0.474524	0.0604766	0.758057	0.021305	0.837238	0.0233722	0.495889	0.0272441	0.221475	0.0136991	0.349758	0.0452805	0.269142	0.0307226
SiPTI1-1	1.01506	0.0181078	0.769392	0.0199084	1.30777	0.0175928	1.21129	0.0407456	1.23223	0.0332296	0.893072	0.00431561	0.71189	0.0210561	0.178754	0.018148	0.283855	0.0250359	0.250816	0.0249833
SiPTI1-7	1.00041	0.0350151	0.866532	0.0720139	1.00139	0.0652744	1.15124	0.0922083	1.23227	0.0647927	0.923607	0.0604909	0.615568	0.0517294	0.178734	0.0129766	0.251196	0.00533654	0.210813	0.00803253
SiPTI1-9	0.995407	0.0072445	0.813199	0.0232372	0.978062	0.0281787	1.19791	0.012032	1.29894	0.0751262	0.960274	0.0340987	0.592235	0.0156805	0.178734	0.0129766	0.264529	0.0226714	0.234146	0.023762
SiPTI1-2	1.00005	0.0120476	1.76304	0.0939361	1.80728	0.0571143	2.62795	0.0928545	2.73947	0.0945322	1.86218	0.048521	1.65145	0.0473553	0.385509	0.0214443	0.467039	0.0272772	0.449029	0.025721
SiPTI1-11	1.0033	0.10143	1.03168	0.0606878	1.12855	0.0547413	1.21371	0.090618	2.13016	0.0959854	0.986621	0.0885938	0.829377	0.0119295	0.286288	0.0310897	0.327056	0.0803076	0.219756	0.00798673
SiPTI1-12	1.00345	0.0663403	1.05344	0.0332204	1.22874	0.0199835	1.21315	0.0130048	2.0002	0.0999704	0.90661	0.00950931	0.799517	0.00143207	0.200432	0.0111127	0.289448	0.0305013	0.189783	0.000287673
SiPTI1-3	1.00228	0.0841371	1.72422	0.127647	0.910891	0.0596581	1.33836	0.0417543	1.59898	0.0510344	2.47418	0.0601199	2.25992	0.17402	1.36869	0.104064	1.66549	0.188786	1.21655	0.0924969
SiPTI1-5	1.00002	0.00802235	0.722076	0.0626988	0.364465	0.0120273	0.655679	0.0305948	0.773696	0.0632893	1.3967	0.0914755	1.41482	0.050417	0.549472	0.0605172	0.944688	0.0925025	0.845253	0.0339707
SiPTI1-8	1.00007	0.0144744	1.47094	0.017598	1.26877	0.0175884	1.63349	0.161145	1.7291	0.0119852	1.49855	0.0331959	1.49519	0.0389587	0.937509	0.0207677	1.53103	0.0757683	2.70362	0.154822
SiPTI1-4	1.00552	0.129478	2.07431	0.797043	1.92827	0.285319	1.53917	0.161818	2.60274	0.0207834	3.67612	0.204274	7.4318	0.208869	6.33639	0.543013	6.67873	0.525562	10.6561	0.924257
SiPTI1-6	1.00011	0.0182583	2.02643	0.141075	1.6741	0.0177544	2.10473	0.181834	2.34267	0.13064	2.8164	0.092941	4.89274	0.17782	4.11699	0.234547	5.57411	0.361369	8.59536	0.729467

## Sheet: Yugu1-AN04
Article title	Genome-wide Identification of PTI1 Family in Setaria italica and Salinity-responsive Functional Analysis of SiPTI1-5
Author list	Yongguan Huangfu1, Jiaowen Pan2, Zhen Li2, Qingguo Wang2, Fatemeh Mastouri6, Ying Li1, Stephen Yang7, Min Liu5, Shaojun Dai3* and Wei Liu2,4*
The relative expression value of SiPTI1s
Gene Name		0h	3h	6h	12h	24h	48h
Y-SiPTI1-5	Average	1.00979	1.92965	1.26688	1.86218	0.939326	4.38596
	SD（Standard Deviation）	0.166226	0.113903	0.166182	0.048521	0.0733689	0.336957
A-SiPTI1-5	Average	1.00349	0.0896066	0.170935	0.111018	0.130595	0.382505
	SD（Standard Deviation）	0.101255	0.00719398	0.00963736	0.0073989	0.0106828	0.00812615
